# Supplementary material for: Harnessing mass spectrometry-based proteomics for continuous directed evolution
Source: Synth Biol (Oxf). 2025 Dec 4;10(1):ysaf017. doi: 10.1093/synbio/ysaf017 (PMC12765272; doi:10.1093/synbio/ysaf017)
Supplement: Suppl_Table_S4_ysaf017 [file suppl_table_s4_ysaf017.xlsx]

## Sheet: Suppl Table S2
Table S4. Untargeted proteomics of evolved and unevolved yeast strains with either AtMS1 or AtMS2 from Arabidopsis.,,,,,,
This table includes the protein identifiers (IDs) of all proteins detected in the untargeted proteomics analysis of evolved and unevolved yeast strains, each carrying either AtMS1 or AtMS2. For each protein, the corresponding LFQ (label-free quantification) values and measured intracellular methionine (Met) content are provided. These data reflect protein abundance and metabolic changes associate…
,,,,,,,,,
,,,,,,,,,
Protein.IDs,Sample.ID,Rep,Value,Category,Evolution,Gene,Type,Intracellular.Met.content,New_Name
sp|O50008|METE1_ARATH,85-1-2,1,18893000,LFQ_intensity,evol-,MS1,MS1evol-,low,MS1evol-low
sp|O50008|METE1_ARATH,85-1-2,2,19700000,LFQ_intensity,evol-,MS1,MS1evol-,low,MS1evol-low
sp|O50008|METE1_ARATH,85-1-2,3,25379000,LFQ_intensity,evol-,MS1,MS1evol-,low,MS1evol-low
sp|O50008|METE1_ARATH,85-1-2,4,22287000,LFQ_intensity,evol-,MS1,MS1evol-,low,MS1evol-low
sp|O50008|METE1_ARATH,85-5-2,1,16908000,LFQ_intensity,evol-,MS1,MS1evol-,low,MS1evol-low
sp|O50008|METE1_ARATH,85-5-2,2,8681100,LFQ_intensity,evol-,MS1,MS1evol-,low,MS1evol-low
sp|O50008|METE1_ARATH,85-5-2,3,14903000,LFQ_intensity,evol-,MS1,MS1evol-,low,MS1evol-low
sp|O50008|METE1_ARATH,85-5-2,4,13656000,LFQ_intensity,evol-,MS1,MS1evol-,low,MS1evol-low
sp|O50008|METE1_ARATH,85-6-1,1,22597000,LFQ_intensity,evol-,MS1,MS1evol-,low,MS1evol-low
sp|O50008|METE1_ARATH,85-6-1,2,0,LFQ_intensity,evol-,MS1,MS1evol-,low,MS1evol-low
sp|O50008|METE1_ARATH,85-6-1,3,21731000,LFQ_intensity,evol-,MS1,MS1evol-,low,MS1evol-low
sp|O50008|METE1_ARATH,85-6-1,4,34445000,LFQ_intensity,evol-,MS1,MS1evol-,low,MS1evol-low
sp|O50008|METE1_ARATH,85-6-6,1,57245000,LFQ_intensity,evol-,MS1,MS1evol-,low,MS1evol-low
sp|O50008|METE1_ARATH,85-6-6,2,28757000,LFQ_intensity,evol-,MS1,MS1evol-,low,MS1evol-low
sp|O50008|METE1_ARATH,85-6-6,3,23932000,LFQ_intensity,evol-,MS1,MS1evol-,low,MS1evol-low
sp|O50008|METE1_ARATH,85-6-6,4,26761000,LFQ_intensity,evol-,MS1,MS1evol-,low,MS1evol-low
sp|O50008|METE1_ARATH,22A6,1,0,LFQ_intensity,evol+,MS1,MS1evol+,low,MS1evol+low
sp|O50008|METE1_ARATH,22A6,2,0,LFQ_intensity,evol+,MS1,MS1evol+,low,MS1evol+low
sp|O50008|METE1_ARATH,22A6,3,0,LFQ_intensity,evol+,MS1,MS1evol+,low,MS1evol+low
sp|O50008|METE1_ARATH,22A6,4,0,LFQ_intensity,evol+,MS1,MS1evol+,low,MS1evol+low
sp|O50008|METE1_ARATH,22B1,1,0,LFQ_intensity,evol+,MS1,MS1evol+,low,MS1evol+low
sp|O50008|METE1_ARATH,22B1,2,0,LFQ_intensity,evol+,MS1,MS1evol+,low,MS1evol+low
sp|O50008|METE1_ARATH,22B1,3,0,LFQ_intensity,evol+,MS1,MS1evol+,low,MS1evol+low
sp|O50008|METE1_ARATH,22B1,4,0,LFQ_intensity,evol+,MS1,MS1evol+,low,MS1evol+low
sp|O50008|METE1_ARATH,22B3,1,0,LFQ_intensity,evol+,MS1,MS1evol+,low,MS1evol+low
sp|O50008|METE1_ARATH,22B3,2,0,LFQ_intensity,evol+,MS1,MS1evol+,low,MS1evol+low
sp|O50008|METE1_ARATH,22B3,3,0,LFQ_intensity,evol+,MS1,MS1evol+,low,MS1evol+low
sp|O50008|METE1_ARATH,22B3,4,0,LFQ_intensity,evol+,MS1,MS1evol+,low,MS1evol+low
sp|O50008|METE1_ARATH,22C2,1,0,LFQ_intensity,evol+,MS1,MS1evol+,low,MS1evol+low
sp|O50008|METE1_ARATH,22C2,2,0,LFQ_intensity,evol+,MS1,MS1evol+,low,MS1evol+low
sp|O50008|METE1_ARATH,22C2,3,0,LFQ_intensity,evol+,MS1,MS1evol+,low,MS1evol+low
sp|O50008|METE1_ARATH,22C2,4,0,LFQ_intensity,evol+,MS1,MS1evol+,low,MS1evol+low
sp|O50008|METE1_ARATH,24B1,1,0,LFQ_intensity,evol+,MS1,MS1evol+,high,MS1evol+high
sp|O50008|METE1_ARATH,24B1,2,0,LFQ_intensity,evol+,MS1,MS1evol+,high,MS1evol+high
sp|O50008|METE1_ARATH,24B1,3,0,LFQ_intensity,evol+,MS1,MS1evol+,high,MS1evol+high
sp|O50008|METE1_ARATH,24B1,4,0,LFQ_intensity,evol+,MS1,MS1evol+,high,MS1evol+high
sp|O50008|METE1_ARATH,24B4,1,0,LFQ_intensity,evol+,MS1,MS1evol+,high,MS1evol+high
sp|O50008|METE1_ARATH,24B4,2,0,LFQ_intensity,evol+,MS1,MS1evol+,high,MS1evol+high
sp|O50008|METE1_ARATH,24B4,3,0,LFQ_intensity,evol+,MS1,MS1evol+,high,MS1evol+high
sp|O50008|METE1_ARATH,24B4,4,0,LFQ_intensity,evol+,MS1,MS1evol+,high,MS1evol+high
sp|O50008|METE1_ARATH,41B2,1,0,LFQ_intensity,evol+,MS1,MS1evol+,low,MS1evol+low
sp|O50008|METE1_ARATH,41B2,2,0,LFQ_intensity,evol+,MS1,MS1evol+,low,MS1evol+low
sp|O50008|METE1_ARATH,41B2,3,0,LFQ_intensity,evol+,MS1,MS1evol+,low,MS1evol+low
sp|O50008|METE1_ARATH,41B2,4,0,LFQ_intensity,evol+,MS1,MS1evol+,low,MS1evol+low
sp|O50008|METE1_ARATH,41B4,1,0,LFQ_intensity,evol+,MS1,MS1evol+,high,MS1evol+high
sp|O50008|METE1_ARATH,41B4,2,0,LFQ_intensity,evol+,MS1,MS1evol+,high,MS1evol+high
sp|O50008|METE1_ARATH,41B4,3,0,LFQ_intensity,evol+,MS1,MS1evol+,high,MS1evol+high
sp|O50008|METE1_ARATH,41B4,4,0,LFQ_intensity,evol+,MS1,MS1evol+,high,MS1evol+high
sp|O50008|METE1_ARATH,67-1-2,1,0,LFQ_intensity,evol-,MS2,MS2evol-,high,MS2evol-high
sp|O50008|METE1_ARATH,67-1-2,2,0,LFQ_intensity,evol-,MS2,MS2evol-,high,MS2evol-high
sp|O50008|METE1_ARATH,67-1-2,3,0,LFQ_intensity,evol-,MS2,MS2evol-,high,MS2evol-high
sp|O50008|METE1_ARATH,67-1-2,4,0,LFQ_intensity,evol-,MS2,MS2evol-,high,MS2evol-high
sp|O50008|METE1_ARATH,67-1-II,1,0,LFQ_intensity,evol-,MS2,MS2evol-,high,MS2evol-high
sp|O50008|METE1_ARATH,67-1-II,2,0,LFQ_intensity,evol-,MS2,MS2evol-,high,MS2evol-high
sp|O50008|METE1_ARATH,67-1-II,3,0,LFQ_intensity,evol-,MS2,MS2evol-,high,MS2evol-high
sp|O50008|METE1_ARATH,67-1-II,4,0,LFQ_intensity,evol-,MS2,MS2evol-,high,MS2evol-high
sp|O50008|METE1_ARATH,67-4-3,1,0,LFQ_intensity,evol-,MS2,MS2evol-,high,MS2evol-high
sp|O50008|METE1_ARATH,67-4-3,2,0,LFQ_intensity,evol-,MS2,MS2evol-,high,MS2evol-high
sp|O50008|METE1_ARATH,67-4-3,3,0,LFQ_intensity,evol-,MS2,MS2evol-,high,MS2evol-high
sp|O50008|METE1_ARATH,67-4-3,4,0,LFQ_intensity,evol-,MS2,MS2evol-,high,MS2evol-high
sp|O50008|METE1_ARATH,67-4-III,1,0,LFQ_intensity,evol-,MS2,MS2evol-,high,MS2evol-high
sp|O50008|METE1_ARATH,67-4-III,2,0,LFQ_intensity,evol-,MS2,MS2evol-,high,MS2evol-high
sp|O50008|METE1_ARATH,67-4-III,3,0,LFQ_intensity,evol-,MS2,MS2evol-,high,MS2evol-high
sp|O50008|METE1_ARATH,67-4-III,4,0,LFQ_intensity,evol-,MS2,MS2evol-,high,MS2evol-high
sp|O50008|METE1_ARATH,22C6,1,0,LFQ_intensity,evol+,MS2,MS2evol+,high,MS2evol+high
sp|O50008|METE1_ARATH,22C6,2,0,LFQ_intensity,evol+,MS2,MS2evol+,high,MS2evol+high
sp|O50008|METE1_ARATH,22C6,3,0,LFQ_intensity,evol+,MS2,MS2evol+,high,MS2evol+high
sp|O50008|METE1_ARATH,22C6,4,0,LFQ_intensity,evol+,MS2,MS2evol+,high,MS2evol+high
sp|O50008|METE1_ARATH,22D4,1,0,LFQ_intensity,evol+,MS2,MS2evol+,low,MS2evol+low
sp|O50008|METE1_ARATH,22D4,2,0,LFQ_intensity,evol+,MS2,MS2evol+,low,MS2evol+low
sp|O50008|METE1_ARATH,22D4,3,0,LFQ_intensity,evol+,MS2,MS2evol+,low,MS2evol+low
sp|O50008|METE1_ARATH,22D4,4,0,LFQ_intensity,evol+,MS2,MS2evol+,low,MS2evol+low
sp|O50008|METE1_ARATH,24B5,1,0,LFQ_intensity,evol+,MS2,MS2evol+,low,MS2evol+low
sp|O50008|METE1_ARATH,24B5,2,0,LFQ_intensity,evol+,MS2,MS2evol+,low,MS2evol+low
sp|O50008|METE1_ARATH,24B5,3,0,LFQ_intensity,evol+,MS2,MS2evol+,low,MS2evol+low
sp|O50008|METE1_ARATH,24B5,4,0,LFQ_intensity,evol+,MS2,MS2evol+,low,MS2evol+low
sp|O50008|METE1_ARATH,24D2,1,0,LFQ_intensity,evol+,MS2,MS2evol+,low,MS2evol+low
sp|O50008|METE1_ARATH,24D2,2,0,LFQ_intensity,evol+,MS2,MS2evol+,low,MS2evol+low
sp|O50008|METE1_ARATH,24D2,3,0,LFQ_intensity,evol+,MS2,MS2evol+,low,MS2evol+low
sp|O50008|METE1_ARATH,24D2,4,0,LFQ_intensity,evol+,MS2,MS2evol+,low,MS2evol+low
sp|O50008|METE1_ARATH,24D3,1,0,LFQ_intensity,evol+,MS2,MS2evol+,high,MS2evol+high
sp|O50008|METE1_ARATH,24D3,2,8264700,LFQ_intensity,evol+,MS2,MS2evol+,high,MS2evol+high
sp|O50008|METE1_ARATH,24D3,3,0,LFQ_intensity,evol+,MS2,MS2evol+,high,MS2evol+high
sp|O50008|METE1_ARATH,24D3,4,7370300,LFQ_intensity,evol+,MS2,MS2evol+,high,MS2evol+high
sp|Q9SRV5|METE2_ARATH,85-1-2,1,2357500,LFQ_intensity,evol-,MS1,MS1evol-,low,MS1evol-low
sp|Q9SRV5|METE2_ARATH,85-1-2,2,5369700,LFQ_intensity,evol-,MS1,MS1evol-,low,MS1evol-low
sp|Q9SRV5|METE2_ARATH,85-1-2,3,5910000,LFQ_intensity,evol-,MS1,MS1evol-,low,MS1evol-low
sp|Q9SRV5|METE2_ARATH,85-1-2,4,5745200,LFQ_intensity,evol-,MS1,MS1evol-,low,MS1evol-low
sp|Q9SRV5|METE2_ARATH,85-5-2,1,0,LFQ_intensity,evol-,MS1,MS1evol-,low,MS1evol-low
sp|Q9SRV5|METE2_ARATH,85-5-2,2,0,LFQ_intensity,evol-,MS1,MS1evol-,low,MS1evol-low
sp|Q9SRV5|METE2_ARATH,85-5-2,3,2796300,LFQ_intensity,evol-,MS1,MS1evol-,low,MS1evol-low
sp|Q9SRV5|METE2_ARATH,85-5-2,4,944750,LFQ_intensity,evol-,MS1,MS1evol-,low,MS1evol-low
sp|Q9SRV5|METE2_ARATH,85-6-1,1,7805900,LFQ_intensity,evol-,MS1,MS1evol-,low,MS1evol-low
sp|Q9SRV5|METE2_ARATH,85-6-1,2,632470,LFQ_intensity,evol-,MS1,MS1evol-,low,MS1evol-low
sp|Q9SRV5|METE2_ARATH,85-6-1,3,13219000,LFQ_intensity,evol-,MS1,MS1evol-,low,MS1evol-low
sp|Q9SRV5|METE2_ARATH,85-6-1,4,5867100,LFQ_intensity,evol-,MS1,MS1evol-,low,MS1evol-low
sp|Q9SRV5|METE2_ARATH,85-6-6,1,8380800,LFQ_intensity,evol-,MS1,MS1evol-,low,MS1evol-low
sp|Q9SRV5|METE2_ARATH,85-6-6,2,3104200,LFQ_intensity,evol-,MS1,MS1evol-,low,MS1evol-low
sp|Q9SRV5|METE2_ARATH,85-6-6,3,992930,LFQ_intensity,evol-,MS1,MS1evol-,low,MS1evol-low
sp|Q9SRV5|METE2_ARATH,85-6-6,4,8117300,LFQ_intensity,evol-,MS1,MS1evol-,low,MS1evol-low
sp|Q9SRV5|METE2_ARATH,22A6,1,262810,LFQ_intensity,evol+,MS1,MS1evol+,low,MS1evol+low
sp|Q9SRV5|METE2_ARATH,22A6,2,3010500,LFQ_intensity,evol+,MS1,MS1evol+,low,MS1evol+low
sp|Q9SRV5|METE2_ARATH,22A6,3,2755000,LFQ_intensity,evol+,MS1,MS1evol+,low,MS1evol+low
sp|Q9SRV5|METE2_ARATH,22A6,4,6260800,LFQ_intensity,evol+,MS1,MS1evol+,low,MS1evol+low
sp|Q9SRV5|METE2_ARATH,22B1,1,517640,LFQ_intensity,evol+,MS1,MS1evol+,low,MS1evol+low
sp|Q9SRV5|METE2_ARATH,22B1,2,5302500,LFQ_intensity,evol+,MS1,MS1evol+,low,MS1evol+low
sp|Q9SRV5|METE2_ARATH,22B1,3,9245600,LFQ_intensity,evol+,MS1,MS1evol+,low,MS1evol+low
sp|Q9SRV5|METE2_ARATH,22B1,4,2301300,LFQ_intensity,evol+,MS1,MS1evol+,low,MS1evol+low
sp|Q9SRV5|METE2_ARATH,22B3,1,342110000,LFQ_intensity,evol+,MS1,MS1evol+,low,MS1evol+low
sp|Q9SRV5|METE2_ARATH,22B3,2,417540000,LFQ_intensity,evol+,MS1,MS1evol+,low,MS1evol+low
sp|Q9SRV5|METE2_ARATH,22B3,3,430830000,LFQ_intensity,evol+,MS1,MS1evol+,low,MS1evol+low
sp|Q9SRV5|METE2_ARATH,22B3,4,564880000,LFQ_intensity,evol+,MS1,MS1evol+,low,MS1evol+low
sp|Q9SRV5|METE2_ARATH,22C2,1,3333700,LFQ_intensity,evol+,MS1,MS1evol+,low,MS1evol+low
sp|Q9SRV5|METE2_ARATH,22C2,2,387900,LFQ_intensity,evol+,MS1,MS1evol+,low,MS1evol+low
sp|Q9SRV5|METE2_ARATH,22C2,3,3507600,LFQ_intensity,evol+,MS1,MS1evol+,low,MS1evol+low
sp|Q9SRV5|METE2_ARATH,22C2,4,793850,LFQ_intensity,evol+,MS1,MS1evol+,low,MS1evol+low
sp|Q9SRV5|METE2_ARATH,24B1,1,0,LFQ_intensity,evol+,MS1,MS1evol+,high,MS1evol+high
sp|Q9SRV5|METE2_ARATH,24B1,2,949330,LFQ_intensity,evol+,MS1,MS1evol+,high,MS1evol+high
sp|Q9SRV5|METE2_ARATH,24B1,3,0,LFQ_intensity,evol+,MS1,MS1evol+,high,MS1evol+high
sp|Q9SRV5|METE2_ARATH,24B1,4,780990,LFQ_intensity,evol+,MS1,MS1evol+,high,MS1evol+high
sp|Q9SRV5|METE2_ARATH,24B4,1,0,LFQ_intensity,evol+,MS1,MS1evol+,high,MS1evol+high
sp|Q9SRV5|METE2_ARATH,24B4,2,0,LFQ_intensity,evol+,MS1,MS1evol+,high,MS1evol+high
sp|Q9SRV5|METE2_ARATH,24B4,3,0,LFQ_intensity,evol+,MS1,MS1evol+,high,MS1evol+high
sp|Q9SRV5|METE2_ARATH,24B4,4,688820,LFQ_intensity,evol+,MS1,MS1evol+,high,MS1evol+high
sp|Q9SRV5|METE2_ARATH,41B2,1,803630,LFQ_intensity,evol+,MS1,MS1evol+,low,MS1evol+low
sp|Q9SRV5|METE2_ARATH,41B2,2,0,LFQ_intensity,evol+,MS1,MS1evol+,low,MS1evol+low
sp|Q9SRV5|METE2_ARATH,41B2,3,505790,LFQ_intensity,evol+,MS1,MS1evol+,low,MS1evol+low
sp|Q9SRV5|METE2_ARATH,41B2,4,0,LFQ_intensity,evol+,MS1,MS1evol+,low,MS1evol+low
sp|Q9SRV5|METE2_ARATH,41B4,1,443820,LFQ_intensity,evol+,MS1,MS1evol+,high,MS1evol+high
sp|Q9SRV5|METE2_ARATH,41B4,2,422280,LFQ_intensity,evol+,MS1,MS1evol+,high,MS1evol+high
sp|Q9SRV5|METE2_ARATH,41B4,3,383540,LFQ_intensity,evol+,MS1,MS1evol+,high,MS1evol+high
sp|Q9SRV5|METE2_ARATH,41B4,4,364330,LFQ_intensity,evol+,MS1,MS1evol+,high,MS1evol+high
sp|Q9SRV5|METE2_ARATH,67-1-2,1,0,LFQ_intensity,evol-,MS2,MS2evol-,high,MS2evol-high
sp|Q9SRV5|METE2_ARATH,67-1-2,2,0,LFQ_intensity,evol-,MS2,MS2evol-,high,MS2evol-high
sp|Q9SRV5|METE2_ARATH,67-1-2,3,0,LFQ_intensity,evol-,MS2,MS2evol-,high,MS2evol-high
sp|Q9SRV5|METE2_ARATH,67-1-2,4,914230,LFQ_intensity,evol-,MS2,MS2evol-,high,MS2evol-high
sp|Q9SRV5|METE2_ARATH,67-1-II,1,290990,LFQ_intensity,evol-,MS2,MS2evol-,high,MS2evol-high
sp|Q9SRV5|METE2_ARATH,67-1-II,2,0,LFQ_intensity,evol-,MS2,MS2evol-,high,MS2evol-high
sp|Q9SRV5|METE2_ARATH,67-1-II,3,0,LFQ_intensity,evol-,MS2,MS2evol-,high,MS2evol-high
sp|Q9SRV5|METE2_ARATH,67-1-II,4,829210,LFQ_intensity,evol-,MS2,MS2evol-,high,MS2evol-high
sp|Q9SRV5|METE2_ARATH,67-4-3,1,0,LFQ_intensity,evol-,MS2,MS2evol-,high,MS2evol-high
sp|Q9SRV5|METE2_ARATH,67-4-3,2,0,LFQ_intensity,evol-,MS2,MS2evol-,high,MS2evol-high
sp|Q9SRV5|METE2_ARATH,67-4-3,3,0,LFQ_intensity,evol-,MS2,MS2evol-,high,MS2evol-high
sp|Q9SRV5|METE2_ARATH,67-4-3,4,0,LFQ_intensity,evol-,MS2,MS2evol-,high,MS2evol-high
sp|Q9SRV5|METE2_ARATH,67-4-III,1,367530,LFQ_intensity,evol-,MS2,MS2evol-,high,MS2evol-high
sp|Q9SRV5|METE2_ARATH,67-4-III,2,0,LFQ_intensity,evol-,MS2,MS2evol-,high,MS2evol-high
sp|Q9SRV5|METE2_ARATH,67-4-III,3,793290,LFQ_intensity,evol-,MS2,MS2evol-,high,MS2evol-high
sp|Q9SRV5|METE2_ARATH,67-4-III,4,0,LFQ_intensity,evol-,MS2,MS2evol-,high,MS2evol-high
sp|Q9SRV5|METE2_ARATH,22C6,1,622020,LFQ_intensity,evol+,MS2,MS2evol+,high,MS2evol+high
sp|Q9SRV5|METE2_ARATH,22C6,2,0,LFQ_intensity,evol+,MS2,MS2evol+,high,MS2evol+high
sp|Q9SRV5|METE2_ARATH,22C6,3,0,LFQ_intensity,evol+,MS2,MS2evol+,high,MS2evol+high
sp|Q9SRV5|METE2_ARATH,22C6,4,0,LFQ_intensity,evol+,MS2,MS2evol+,high,MS2evol+high
sp|Q9SRV5|METE2_ARATH,22D4,1,0,LFQ_intensity,evol+,MS2,MS2evol+,low,MS2evol+low
sp|Q9SRV5|METE2_ARATH,22D4,2,451300,LFQ_intensity,evol+,MS2,MS2evol+,low,MS2evol+low
sp|Q9SRV5|METE2_ARATH,22D4,3,0,LFQ_intensity,evol+,MS2,MS2evol+,low,MS2evol+low
sp|Q9SRV5|METE2_ARATH,22D4,4,0,LFQ_intensity,evol+,MS2,MS2evol+,low,MS2evol+low
sp|Q9SRV5|METE2_ARATH,24B5,1,0,LFQ_intensity,evol+,MS2,MS2evol+,low,MS2evol+low
sp|Q9SRV5|METE2_ARATH,24B5,2,0,LFQ_intensity,evol+,MS2,MS2evol+,low,MS2evol+low
sp|Q9SRV5|METE2_ARATH,24B5,3,0,LFQ_intensity,evol+,MS2,MS2evol+,low,MS2evol+low
sp|Q9SRV5|METE2_ARATH,24B5,4,0,LFQ_intensity,evol+,MS2,MS2evol+,low,MS2evol+low
sp|Q9SRV5|METE2_ARATH,24D2,1,0,LFQ_intensity,evol+,MS2,MS2evol+,low,MS2evol+low
sp|Q9SRV5|METE2_ARATH,24D2,2,0,LFQ_intensity,evol+,MS2,MS2evol+,low,MS2evol+low
sp|Q9SRV5|METE2_ARATH,24D2,3,0,LFQ_intensity,evol+,MS2,MS2evol+,low,MS2evol+low
sp|Q9SRV5|METE2_ARATH,24D2,4,0,LFQ_intensity,evol+,MS2,MS2evol+,low,MS2evol+low
sp|Q9SRV5|METE2_ARATH,24D3,1,339170,LFQ_intensity,evol+,MS2,MS2evol+,high,MS2evol+high
sp|Q9SRV5|METE2_ARATH,24D3,2,472060,LFQ_intensity,evol+,MS2,MS2evol+,high,MS2evol+high
sp|Q9SRV5|METE2_ARATH,24D3,3,447060,LFQ_intensity,evol+,MS2,MS2evol+,high,MS2evol+high
sp|Q9SRV5|METE2_ARATH,24D3,4,520150,LFQ_intensity,evol+,MS2,MS2evol+,high,MS2evol+high
sp|A5Z2X5|YP010_YEAST,85-1-2,1,38325000,LFQ_intensity,evol-,MS1,MS1evol-,low,MS1evol-low
sp|A5Z2X5|YP010_YEAST,85-1-2,2,35385000,LFQ_intensity,evol-,MS1,MS1evol-,low,MS1evol-low
sp|A5Z2X5|YP010_YEAST,85-1-2,3,31676000,LFQ_intensity,evol-,MS1,MS1evol-,low,MS1evol-low
sp|A5Z2X5|YP010_YEAST,85-1-2,4,0,LFQ_intensity,evol-,MS1,MS1evol-,low,MS1evol-low
sp|A5Z2X5|YP010_YEAST,85-5-2,1,21360000,LFQ_intensity,evol-,MS1,MS1evol-,low,MS1evol-low
sp|A5Z2X5|YP010_YEAST,85-5-2,2,0,LFQ_intensity,evol-,MS1,MS1evol-,low,MS1evol-low
sp|A5Z2X5|YP010_YEAST,85-5-2,3,13039000,LFQ_intensity,evol-,MS1,MS1evol-,low,MS1evol-low
sp|A5Z2X5|YP010_YEAST,85-5-2,4,9487800,LFQ_intensity,evol-,MS1,MS1evol-,low,MS1evol-low
sp|A5Z2X5|YP010_YEAST,85-6-1,1,50660000,LFQ_intensity,evol-,MS1,MS1evol-,low,MS1evol-low
sp|A5Z2X5|YP010_YEAST,85-6-1,2,32366000,LFQ_intensity,evol-,MS1,MS1evol-,low,MS1evol-low
sp|A5Z2X5|YP010_YEAST,85-6-1,3,0,LFQ_intensity,evol-,MS1,MS1evol-,low,MS1evol-low
sp|A5Z2X5|YP010_YEAST,85-6-1,4,51603000,LFQ_intensity,evol-,MS1,MS1evol-,low,MS1evol-low
sp|A5Z2X5|YP010_YEAST,85-6-6,1,0,LFQ_intensity,evol-,MS1,MS1evol-,low,MS1evol-low
sp|A5Z2X5|YP010_YEAST,85-6-6,2,38080000,LFQ_intensity,evol-,MS1,MS1evol-,low,MS1evol-low
sp|A5Z2X5|YP010_YEAST,85-6-6,3,0,LFQ_intensity,evol-,MS1,MS1evol-,low,MS1evol-low
sp|A5Z2X5|YP010_YEAST,85-6-6,4,0,LFQ_intensity,evol-,MS1,MS1evol-,low,MS1evol-low
sp|A5Z2X5|YP010_YEAST,22A6,1,0,LFQ_intensity,evol+,MS1,MS1evol+,low,MS1evol+low
sp|A5Z2X5|YP010_YEAST,22A6,2,37696000,LFQ_intensity,evol+,MS1,MS1evol+,low,MS1evol+low
sp|A5Z2X5|YP010_YEAST,22A6,3,0,LFQ_intensity,evol+,MS1,MS1evol+,low,MS1evol+low
sp|A5Z2X5|YP010_YEAST,22A6,4,0,LFQ_intensity,evol+,MS1,MS1evol+,low,MS1evol+low
sp|A5Z2X5|YP010_YEAST,22B1,1,0,LFQ_intensity,evol+,MS1,MS1evol+,low,MS1evol+low
sp|A5Z2X5|YP010_YEAST,22B1,2,0,LFQ_intensity,evol+,MS1,MS1evol+,low,MS1evol+low
sp|A5Z2X5|YP010_YEAST,22B1,3,0,LFQ_intensity,evol+,MS1,MS1evol+,low,MS1evol+low
sp|A5Z2X5|YP010_YEAST,22B1,4,29505000,LFQ_intensity,evol+,MS1,MS1evol+,low,MS1evol+low
sp|A5Z2X5|YP010_YEAST,22B3,1,32576000,LFQ_intensity,evol+,MS1,MS1evol+,low,MS1evol+low
sp|A5Z2X5|YP010_YEAST,22B3,2,23276000,LFQ_intensity,evol+,MS1,MS1evol+,low,MS1evol+low
sp|A5Z2X5|YP010_YEAST,22B3,3,0,LFQ_intensity,evol+,MS1,MS1evol+,low,MS1evol+low
sp|A5Z2X5|YP010_YEAST,22B3,4,0,LFQ_intensity,evol+,MS1,MS1evol+,low,MS1evol+low
sp|A5Z2X5|YP010_YEAST,22C2,1,38060000,LFQ_intensity,evol+,MS1,MS1evol+,low,MS1evol+low
sp|A5Z2X5|YP010_YEAST,22C2,2,0,LFQ_intensity,evol+,MS1,MS1evol+,low,MS1evol+low
sp|A5Z2X5|YP010_YEAST,22C2,3,33866000,LFQ_intensity,evol+,MS1,MS1evol+,low,MS1evol+low
sp|A5Z2X5|YP010_YEAST,22C2,4,21065000,LFQ_intensity,evol+,MS1,MS1evol+,low,MS1evol+low
sp|A5Z2X5|YP010_YEAST,24B1,1,20170000,LFQ_intensity,evol+,MS1,MS1evol+,high,MS1evol+high
sp|A5Z2X5|YP010_YEAST,24B1,2,19753000,LFQ_intensity,evol+,MS1,MS1evol+,high,MS1evol+high
sp|A5Z2X5|YP010_YEAST,24B1,3,29221000,LFQ_intensity,evol+,MS1,MS1evol+,high,MS1evol+high
sp|A5Z2X5|YP010_YEAST,24B1,4,22361000,LFQ_intensity,evol+,MS1,MS1evol+,high,MS1evol+high
sp|A5Z2X5|YP010_YEAST,24B4,1,0,LFQ_intensity,evol+,MS1,MS1evol+,high,MS1evol+high
sp|A5Z2X5|YP010_YEAST,24B4,2,0,LFQ_intensity,evol+,MS1,MS1evol+,high,MS1evol+high
sp|A5Z2X5|YP010_YEAST,24B4,3,6661700,LFQ_intensity,evol+,MS1,MS1evol+,high,MS1evol+high
sp|A5Z2X5|YP010_YEAST,24B4,4,0,LFQ_intensity,evol+,MS1,MS1evol+,high,MS1evol+high
sp|A5Z2X5|YP010_YEAST,41B2,1,0,LFQ_intensity,evol+,MS1,MS1evol+,low,MS1evol+low
sp|A5Z2X5|YP010_YEAST,41B2,2,0,LFQ_intensity,evol+,MS1,MS1evol+,low,MS1evol+low
sp|A5Z2X5|YP010_YEAST,41B2,3,0,LFQ_intensity,evol+,MS1,MS1evol+,low,MS1evol+low
sp|A5Z2X5|YP010_YEAST,41B2,4,28397000,LFQ_intensity,evol+,MS1,MS1evol+,low,MS1evol+low
sp|A5Z2X5|YP010_YEAST,41B4,1,18927000,LFQ_intensity,evol+,MS1,MS1evol+,high,MS1evol+high
sp|A5Z2X5|YP010_YEAST,41B4,2,22363000,LFQ_intensity,evol+,MS1,MS1evol+,high,MS1evol+high
sp|A5Z2X5|YP010_YEAST,41B4,3,23168000,LFQ_intensity,evol+,MS1,MS1evol+,high,MS1evol+high
sp|A5Z2X5|YP010_YEAST,41B4,4,0,LFQ_intensity,evol+,MS1,MS1evol+,high,MS1evol+high
sp|A5Z2X5|YP010_YEAST,67-1-2,1,19251000,LFQ_intensity,evol-,MS2,MS2evol-,high,MS2evol-high
sp|A5Z2X5|YP010_YEAST,67-1-2,2,15911000,LFQ_intensity,evol-,MS2,MS2evol-,high,MS2evol-high
sp|A5Z2X5|YP010_YEAST,67-1-2,3,21877000,LFQ_intensity,evol-,MS2,MS2evol-,high,MS2evol-high
sp|A5Z2X5|YP010_YEAST,67-1-2,4,9613800,LFQ_intensity,evol-,MS2,MS2evol-,high,MS2evol-high
sp|A5Z2X5|YP010_YEAST,67-1-II,1,29317000,LFQ_intensity,evol-,MS2,MS2evol-,high,MS2evol-high
sp|A5Z2X5|YP010_YEAST,67-1-II,2,15991000,LFQ_intensity,evol-,MS2,MS2evol-,high,MS2evol-high
sp|A5Z2X5|YP010_YEAST,67-1-II,3,0,LFQ_intensity,evol-,MS2,MS2evol-,high,MS2evol-high
sp|A5Z2X5|YP010_YEAST,67-1-II,4,26684000,LFQ_intensity,evol-,MS2,MS2evol-,high,MS2evol-high
sp|A5Z2X5|YP010_YEAST,67-4-3,1,21896000,LFQ_intensity,evol-,MS2,MS2evol-,high,MS2evol-high
sp|A5Z2X5|YP010_YEAST,67-4-3,2,22168000,LFQ_intensity,evol-,MS2,MS2evol-,high,MS2evol-high
sp|A5Z2X5|YP010_YEAST,67-4-3,3,0,LFQ_intensity,evol-,MS2,MS2evol-,high,MS2evol-high
sp|A5Z2X5|YP010_YEAST,67-4-3,4,15238000,LFQ_intensity,evol-,MS2,MS2evol-,high,MS2evol-high
sp|A5Z2X5|YP010_YEAST,67-4-III,1,25422000,LFQ_intensity,evol-,MS2,MS2evol-,high,MS2evol-high
sp|A5Z2X5|YP010_YEAST,67-4-III,2,14598000,LFQ_intensity,evol-,MS2,MS2evol-,high,MS2evol-high
sp|A5Z2X5|YP010_YEAST,67-4-III,3,20829000,LFQ_intensity,evol-,MS2,MS2evol-,high,MS2evol-high
sp|A5Z2X5|YP010_YEAST,67-4-III,4,16039000,LFQ_intensity,evol-,MS2,MS2evol-,high,MS2evol-high
sp|A5Z2X5|YP010_YEAST,22C6,1,0,LFQ_intensity,evol+,MS2,MS2evol+,high,MS2evol+high
sp|A5Z2X5|YP010_YEAST,22C6,2,19823000,LFQ_intensity,evol+,MS2,MS2evol+,high,MS2evol+high
sp|A5Z2X5|YP010_YEAST,22C6,3,13128000,LFQ_intensity,evol+,MS2,MS2evol+,high,MS2evol+high
sp|A5Z2X5|YP010_YEAST,22C6,4,13408000,LFQ_intensity,evol+,MS2,MS2evol+,high,MS2evol+high
sp|A5Z2X5|YP010_YEAST,22D4,1,20957000,LFQ_intensity,evol+,MS2,MS2evol+,low,MS2evol+low
sp|A5Z2X5|YP010_YEAST,22D4,2,0,LFQ_intensity,evol+,MS2,MS2evol+,low,MS2evol+low
sp|A5Z2X5|YP010_YEAST,22D4,3,8172200,LFQ_intensity,evol+,MS2,MS2evol+,low,MS2evol+low
sp|A5Z2X5|YP010_YEAST,22D4,4,25863000,LFQ_intensity,evol+,MS2,MS2evol+,low,MS2evol+low
sp|A5Z2X5|YP010_YEAST,24B5,1,14399000,LFQ_intensity,evol+,MS2,MS2evol+,low,MS2evol+low
sp|A5Z2X5|YP010_YEAST,24B5,2,0,LFQ_intensity,evol+,MS2,MS2evol+,low,MS2evol+low
sp|A5Z2X5|YP010_YEAST,24B5,3,10937000,LFQ_intensity,evol+,MS2,MS2evol+,low,MS2evol+low
sp|A5Z2X5|YP010_YEAST,24B5,4,9199600,LFQ_intensity,evol+,MS2,MS2evol+,low,MS2evol+low
sp|A5Z2X5|YP010_YEAST,24D2,1,13169000,LFQ_intensity,evol+,MS2,MS2evol+,low,MS2evol+low
sp|A5Z2X5|YP010_YEAST,24D2,2,12422000,LFQ_intensity,evol+,MS2,MS2evol+,low,MS2evol+low
sp|A5Z2X5|YP010_YEAST,24D2,3,0,LFQ_intensity,evol+,MS2,MS2evol+,low,MS2evol+low
sp|A5Z2X5|YP010_YEAST,24D2,4,14808000,LFQ_intensity,evol+,MS2,MS2evol+,low,MS2evol+low
sp|A5Z2X5|YP010_YEAST,24D3,1,18558000,LFQ_intensity,evol+,MS2,MS2evol+,high,MS2evol+high
sp|A5Z2X5|YP010_YEAST,24D3,2,0,LFQ_intensity,evol+,MS2,MS2evol+,high,MS2evol+high
sp|A5Z2X5|YP010_YEAST,24D3,3,13365000,LFQ_intensity,evol+,MS2,MS2evol+,high,MS2evol+high
sp|A5Z2X5|YP010_YEAST,24D3,4,0,LFQ_intensity,evol+,MS2,MS2evol+,high,MS2evol+high
sp|O13516|RS9A_YEAST,85-1-2,1,51779000,LFQ_intensity,evol-,MS1,MS1evol-,low,MS1evol-low
sp|O13516|RS9A_YEAST,85-1-2,2,63432000,LFQ_intensity,evol-,MS1,MS1evol-,low,MS1evol-low
sp|O13516|RS9A_YEAST,85-1-2,3,70062000,LFQ_intensity,evol-,MS1,MS1evol-,low,MS1evol-low
sp|O13516|RS9A_YEAST,85-1-2,4,0,LFQ_intensity,evol-,MS1,MS1evol-,low,MS1evol-low
sp|O13516|RS9A_YEAST,85-5-2,1,0,LFQ_intensity,evol-,MS1,MS1evol-,low,MS1evol-low
sp|O13516|RS9A_YEAST,85-5-2,2,0,LFQ_intensity,evol-,MS1,MS1evol-,low,MS1evol-low
sp|O13516|RS9A_YEAST,85-5-2,3,0,LFQ_intensity,evol-,MS1,MS1evol-,low,MS1evol-low
sp|O13516|RS9A_YEAST,85-5-2,4,0,LFQ_intensity,evol-,MS1,MS1evol-,low,MS1evol-low
sp|O13516|RS9A_YEAST,85-6-1,1,64591000,LFQ_intensity,evol-,MS1,MS1evol-,low,MS1evol-low
sp|O13516|RS9A_YEAST,85-6-1,2,42155000,LFQ_intensity,evol-,MS1,MS1evol-,low,MS1evol-low
sp|O13516|RS9A_YEAST,85-6-1,3,54371000,LFQ_intensity,evol-,MS1,MS1evol-,low,MS1evol-low
sp|O13516|RS9A_YEAST,85-6-1,4,57803000,LFQ_intensity,evol-,MS1,MS1evol-,low,MS1evol-low
sp|O13516|RS9A_YEAST,85-6-6,1,64122000,LFQ_intensity,evol-,MS1,MS1evol-,low,MS1evol-low
sp|O13516|RS9A_YEAST,85-6-6,2,78591000,LFQ_intensity,evol-,MS1,MS1evol-,low,MS1evol-low
sp|O13516|RS9A_YEAST,85-6-6,3,50666000,LFQ_intensity,evol-,MS1,MS1evol-,low,MS1evol-low
sp|O13516|RS9A_YEAST,85-6-6,4,52429000,LFQ_intensity,evol-,MS1,MS1evol-,low,MS1evol-low
sp|O13516|RS9A_YEAST,22A6,1,49092000,LFQ_intensity,evol+,MS1,MS1evol+,low,MS1evol+low
sp|O13516|RS9A_YEAST,22A6,2,42874000,LFQ_intensity,evol+,MS1,MS1evol+,low,MS1evol+low
sp|O13516|RS9A_YEAST,22A6,3,40342000,LFQ_intensity,evol+,MS1,MS1evol+,low,MS1evol+low
sp|O13516|RS9A_YEAST,22A6,4,40168000,LFQ_intensity,evol+,MS1,MS1evol+,low,MS1evol+low
sp|O13516|RS9A_YEAST,22B1,1,60971000,LFQ_intensity,evol+,MS1,MS1evol+,low,MS1evol+low
sp|O13516|RS9A_YEAST,22B1,2,42437000,LFQ_intensity,evol+,MS1,MS1evol+,low,MS1evol+low
sp|O13516|RS9A_YEAST,22B1,3,47943000,LFQ_intensity,evol+,MS1,MS1evol+,low,MS1evol+low
sp|O13516|RS9A_YEAST,22B1,4,38902000,LFQ_intensity,evol+,MS1,MS1evol+,low,MS1evol+low
sp|O13516|RS9A_YEAST,22B3,1,51015000,LFQ_intensity,evol+,MS1,MS1evol+,low,MS1evol+low
sp|O13516|RS9A_YEAST,22B3,2,80915000,LFQ_intensity,evol+,MS1,MS1evol+,low,MS1evol+low
sp|O13516|RS9A_YEAST,22B3,3,53019000,LFQ_intensity,evol+,MS1,MS1evol+,low,MS1evol+low
sp|O13516|RS9A_YEAST,22B3,4,60189000,LFQ_intensity,evol+,MS1,MS1evol+,low,MS1evol+low
sp|O13516|RS9A_YEAST,22C2,1,42638000,LFQ_intensity,evol+,MS1,MS1evol+,low,MS1evol+low
sp|O13516|RS9A_YEAST,22C2,2,46625000,LFQ_intensity,evol+,MS1,MS1evol+,low,MS1evol+low
sp|O13516|RS9A_YEAST,22C2,3,43156000,LFQ_intensity,evol+,MS1,MS1evol+,low,MS1evol+low
sp|O13516|RS9A_YEAST,22C2,4,52189000,LFQ_intensity,evol+,MS1,MS1evol+,low,MS1evol+low
sp|O13516|RS9A_YEAST,24B1,1,60305000,LFQ_intensity,evol+,MS1,MS1evol+,high,MS1evol+high
sp|O13516|RS9A_YEAST,24B1,2,46526000,LFQ_intensity,evol+,MS1,MS1evol+,high,MS1evol+high
sp|O13516|RS9A_YEAST,24B1,3,58049000,LFQ_intensity,evol+,MS1,MS1evol+,high,MS1evol+high
sp|O13516|RS9A_YEAST,24B1,4,68480000,LFQ_intensity,evol+,MS1,MS1evol+,high,MS1evol+high
sp|O13516|RS9A_YEAST,24B4,1,81091000,LFQ_intensity,evol+,MS1,MS1evol+,high,MS1evol+high
sp|O13516|RS9A_YEAST,24B4,2,79121000,LFQ_intensity,evol+,MS1,MS1evol+,high,MS1evol+high
sp|O13516|RS9A_YEAST,24B4,3,74066000,LFQ_intensity,evol+,MS1,MS1evol+,high,MS1evol+high
sp|O13516|RS9A_YEAST,24B4,4,80122000,LFQ_intensity,evol+,MS1,MS1evol+,high,MS1evol+high
sp|O13516|RS9A_YEAST,41B2,1,0,LFQ_intensity,evol+,MS1,MS1evol+,low,MS1evol+low
sp|O13516|RS9A_YEAST,41B2,2,60616000,LFQ_intensity,evol+,MS1,MS1evol+,low,MS1evol+low
sp|O13516|RS9A_YEAST,41B2,3,58486000,LFQ_intensity,evol+,MS1,MS1evol+,low,MS1evol+low
sp|O13516|RS9A_YEAST,41B2,4,62186000,LFQ_intensity,evol+,MS1,MS1evol+,low,MS1evol+low
sp|O13516|RS9A_YEAST,41B4,1,70033000,LFQ_intensity,evol+,MS1,MS1evol+,high,MS1evol+high
sp|O13516|RS9A_YEAST,41B4,2,65169000,LFQ_intensity,evol+,MS1,MS1evol+,high,MS1evol+high
sp|O13516|RS9A_YEAST,41B4,3,64697000,LFQ_intensity,evol+,MS1,MS1evol+,high,MS1evol+high
sp|O13516|RS9A_YEAST,41B4,4,84717000,LFQ_intensity,evol+,MS1,MS1evol+,high,MS1evol+high
sp|O13516|RS9A_YEAST,67-1-2,1,0,LFQ_intensity,evol-,MS2,MS2evol-,high,MS2evol-high
sp|O13516|RS9A_YEAST,67-1-2,2,57312000,LFQ_intensity,evol-,MS2,MS2evol-,high,MS2evol-high
sp|O13516|RS9A_YEAST,67-1-2,3,62801000,LFQ_intensity,evol-,MS2,MS2evol-,high,MS2evol-high
sp|O13516|RS9A_YEAST,67-1-2,4,45223000,LFQ_intensity,evol-,MS2,MS2evol-,high,MS2evol-high
sp|O13516|RS9A_YEAST,67-1-II,1,69496000,LFQ_intensity,evol-,MS2,MS2evol-,high,MS2evol-high
sp|O13516|RS9A_YEAST,67-1-II,2,58711000,LFQ_intensity,evol-,MS2,MS2evol-,high,MS2evol-high
sp|O13516|RS9A_YEAST,67-1-II,3,67346000,LFQ_intensity,evol-,MS2,MS2evol-,high,MS2evol-high
sp|O13516|RS9A_YEAST,67-1-II,4,82975000,LFQ_intensity,evol-,MS2,MS2evol-,high,MS2evol-high
sp|O13516|RS9A_YEAST,67-4-3,1,76122000,LFQ_intensity,evol-,MS2,MS2evol-,high,MS2evol-high
sp|O13516|RS9A_YEAST,67-4-3,2,87588000,LFQ_intensity,evol-,MS2,MS2evol-,high,MS2evol-high
sp|O13516|RS9A_YEAST,67-4-3,3,84883000,LFQ_intensity,evol-,MS2,MS2evol-,high,MS2evol-high
sp|O13516|RS9A_YEAST,67-4-3,4,74899000,LFQ_intensity,evol-,MS2,MS2evol-,high,MS2evol-high
sp|O13516|RS9A_YEAST,67-4-III,1,60629000,LFQ_intensity,evol-,MS2,MS2evol-,high,MS2evol-high
sp|O13516|RS9A_YEAST,67-4-III,2,67776000,LFQ_intensity,evol-,MS2,MS2evol-,high,MS2evol-high
sp|O13516|RS9A_YEAST,67-4-III,3,57657000,LFQ_intensity,evol-,MS2,MS2evol-,high,MS2evol-high
sp|O13516|RS9A_YEAST,67-4-III,4,61224000,LFQ_intensity,evol-,MS2,MS2evol-,high,MS2evol-high
sp|O13516|RS9A_YEAST,22C6,1,72312000,LFQ_intensity,evol+,MS2,MS2evol+,high,MS2evol+high
sp|O13516|RS9A_YEAST,22C6,2,51111000,LFQ_intensity,evol+,MS2,MS2evol+,high,MS2evol+high
sp|O13516|RS9A_YEAST,22C6,3,51513000,LFQ_intensity,evol+,MS2,MS2evol+,high,MS2evol+high
sp|O13516|RS9A_YEAST,22C6,4,52815000,LFQ_intensity,evol+,MS2,MS2evol+,high,MS2evol+high
sp|O13516|RS9A_YEAST,22D4,1,55445000,LFQ_intensity,evol+,MS2,MS2evol+,low,MS2evol+low
sp|O13516|RS9A_YEAST,22D4,2,53916000,LFQ_intensity,evol+,MS2,MS2evol+,low,MS2evol+low
sp|O13516|RS9A_YEAST,22D4,3,49149000,LFQ_intensity,evol+,MS2,MS2evol+,low,MS2evol+low
sp|O13516|RS9A_YEAST,22D4,4,53230000,LFQ_intensity,evol+,MS2,MS2evol+,low,MS2evol+low
sp|O13516|RS9A_YEAST,24B5,1,54318000,LFQ_intensity,evol+,MS2,MS2evol+,low,MS2evol+low
sp|O13516|RS9A_YEAST,24B5,2,46105000,LFQ_intensity,evol+,MS2,MS2evol+,low,MS2evol+low
sp|O13516|RS9A_YEAST,24B5,3,56353000,LFQ_intensity,evol+,MS2,MS2evol+,low,MS2evol+low
sp|O13516|RS9A_YEAST,24B5,4,0,LFQ_intensity,evol+,MS2,MS2evol+,low,MS2evol+low
sp|O13516|RS9A_YEAST,24D2,1,61019000,LFQ_intensity,evol+,MS2,MS2evol+,low,MS2evol+low
sp|O13516|RS9A_YEAST,24D2,2,60463000,LFQ_intensity,evol+,MS2,MS2evol+,low,MS2evol+low
sp|O13516|RS9A_YEAST,24D2,3,65798000,LFQ_intensity,evol+,MS2,MS2evol+,low,MS2evol+low
sp|O13516|RS9A_YEAST,24D2,4,63859000,LFQ_intensity,evol+,MS2,MS2evol+,low,MS2evol+low
sp|O13516|RS9A_YEAST,24D3,1,45266000,LFQ_intensity,evol+,MS2,MS2evol+,high,MS2evol+high
sp|O13516|RS9A_YEAST,24D3,2,44007000,LFQ_intensity,evol+,MS2,MS2evol+,high,MS2evol+high
sp|O13516|RS9A_YEAST,24D3,3,70738000,LFQ_intensity,evol+,MS2,MS2evol+,high,MS2evol+high
sp|O13516|RS9A_YEAST,24D3,4,44773000,LFQ_intensity,evol+,MS2,MS2evol+,high,MS2evol+high
sp|O13547|CCW14_YEAST,85-1-2,1,0,LFQ_intensity,evol-,MS1,MS1evol-,low,MS1evol-low
sp|O13547|CCW14_YEAST,85-1-2,2,0,LFQ_intensity,evol-,MS1,MS1evol-,low,MS1evol-low
sp|O13547|CCW14_YEAST,85-1-2,3,0,LFQ_intensity,evol-,MS1,MS1evol-,low,MS1evol-low
sp|O13547|CCW14_YEAST,85-1-2,4,0,LFQ_intensity,evol-,MS1,MS1evol-,low,MS1evol-low
sp|O13547|CCW14_YEAST,85-5-2,1,26104000,LFQ_intensity,evol-,MS1,MS1evol-,low,MS1evol-low
sp|O13547|CCW14_YEAST,85-5-2,2,16461000,LFQ_intensity,evol-,MS1,MS1evol-,low,MS1evol-low
sp|O13547|CCW14_YEAST,85-5-2,3,0,LFQ_intensity,evol-,MS1,MS1evol-,low,MS1evol-low
sp|O13547|CCW14_YEAST,85-5-2,4,0,LFQ_intensity,evol-,MS1,MS1evol-,low,MS1evol-low
sp|O13547|CCW14_YEAST,85-6-1,1,0,LFQ_intensity,evol-,MS1,MS1evol-,low,MS1evol-low
sp|O13547|CCW14_YEAST,85-6-1,2,0,LFQ_intensity,evol-,MS1,MS1evol-,low,MS1evol-low
sp|O13547|CCW14_YEAST,85-6-1,3,0,LFQ_intensity,evol-,MS1,MS1evol-,low,MS1evol-low
sp|O13547|CCW14_YEAST,85-6-1,4,0,LFQ_intensity,evol-,MS1,MS1evol-,low,MS1evol-low
sp|O13547|CCW14_YEAST,85-6-6,1,0,LFQ_intensity,evol-,MS1,MS1evol-,low,MS1evol-low
sp|O13547|CCW14_YEAST,85-6-6,2,0,LFQ_intensity,evol-,MS1,MS1evol-,low,MS1evol-low
sp|O13547|CCW14_YEAST,85-6-6,3,0,LFQ_intensity,evol-,MS1,MS1evol-,low,MS1evol-low
sp|O13547|CCW14_YEAST,85-6-6,4,0,LFQ_intensity,evol-,MS1,MS1evol-,low,MS1evol-low
sp|O13547|CCW14_YEAST,22A6,1,0,LFQ_intensity,evol+,MS1,MS1evol+,low,MS1evol+low
sp|O13547|CCW14_YEAST,22A6,2,0,LFQ_intensity,evol+,MS1,MS1evol+,low,MS1evol+low
sp|O13547|CCW14_YEAST,22A6,3,0,LFQ_intensity,evol+,MS1,MS1evol+,low,MS1evol+low
sp|O13547|CCW14_YEAST,22A6,4,20534000,LFQ_intensity,evol+,MS1,MS1evol+,low,MS1evol+low
sp|O13547|CCW14_YEAST,22B1,1,0,LFQ_intensity,evol+,MS1,MS1evol+,low,MS1evol+low
sp|O13547|CCW14_YEAST,22B1,2,0,LFQ_intensity,evol+,MS1,MS1evol+,low,MS1evol+low
sp|O13547|CCW14_YEAST,22B1,3,0,LFQ_intensity,evol+,MS1,MS1evol+,low,MS1evol+low
sp|O13547|CCW14_YEAST,22B1,4,0,LFQ_intensity,evol+,MS1,MS1evol+,low,MS1evol+low
sp|O13547|CCW14_YEAST,22B3,1,0,LFQ_intensity,evol+,MS1,MS1evol+,low,MS1evol+low
sp|O13547|CCW14_YEAST,22B3,2,27481000,LFQ_intensity,evol+,MS1,MS1evol+,low,MS1evol+low
sp|O13547|CCW14_YEAST,22B3,3,21402000,LFQ_intensity,evol+,MS1,MS1evol+,low,MS1evol+low
sp|O13547|CCW14_YEAST,22B3,4,24808000,LFQ_intensity,evol+,MS1,MS1evol+,low,MS1evol+low
sp|O13547|CCW14_YEAST,22C2,1,0,LFQ_intensity,evol+,MS1,MS1evol+,low,MS1evol+low
sp|O13547|CCW14_YEAST,22C2,2,0,LFQ_intensity,evol+,MS1,MS1evol+,low,MS1evol+low
sp|O13547|CCW14_YEAST,22C2,3,0,LFQ_intensity,evol+,MS1,MS1evol+,low,MS1evol+low
sp|O13547|CCW14_YEAST,22C2,4,0,LFQ_intensity,evol+,MS1,MS1evol+,low,MS1evol+low
sp|O13547|CCW14_YEAST,24B1,1,0,LFQ_intensity,evol+,MS1,MS1evol+,high,MS1evol+high
sp|O13547|CCW14_YEAST,24B1,2,0,LFQ_intensity,evol+,MS1,MS1evol+,high,MS1evol+high
sp|O13547|CCW14_YEAST,24B1,3,0,LFQ_intensity,evol+,MS1,MS1evol+,high,MS1evol+high
sp|O13547|CCW14_YEAST,24B1,4,0,LFQ_intensity,evol+,MS1,MS1evol+,high,MS1evol+high
sp|O13547|CCW14_YEAST,24B4,1,37921000,LFQ_intensity,evol+,MS1,MS1evol+,high,MS1evol+high
sp|O13547|CCW14_YEAST,24B4,2,0,LFQ_intensity,evol+,MS1,MS1evol+,high,MS1evol+high
sp|O13547|CCW14_YEAST,24B4,3,0,LFQ_intensity,evol+,MS1,MS1evol+,high,MS1evol+high
sp|O13547|CCW14_YEAST,24B4,4,0,LFQ_intensity,evol+,MS1,MS1evol+,high,MS1evol+high
sp|O13547|CCW14_YEAST,41B2,1,0,LFQ_intensity,evol+,MS1,MS1evol+,low,MS1evol+low
sp|O13547|CCW14_YEAST,41B2,2,0,LFQ_intensity,evol+,MS1,MS1evol+,low,MS1evol+low
sp|O13547|CCW14_YEAST,41B2,3,0,LFQ_intensity,evol+,MS1,MS1evol+,low,MS1evol+low
sp|O13547|CCW14_YEAST,41B2,4,0,LFQ_intensity,evol+,MS1,MS1evol+,low,MS1evol+low
sp|O13547|CCW14_YEAST,41B4,1,0,LFQ_intensity,evol+,MS1,MS1evol+,high,MS1evol+high
sp|O13547|CCW14_YEAST,41B4,2,0,LFQ_intensity,evol+,MS1,MS1evol+,high,MS1evol+high
sp|O13547|CCW14_YEAST,41B4,3,0,LFQ_intensity,evol+,MS1,MS1evol+,high,MS1evol+high
sp|O13547|CCW14_YEAST,41B4,4,0,LFQ_intensity,evol+,MS1,MS1evol+,high,MS1evol+high
sp|O13547|CCW14_YEAST,67-1-2,1,39398000,LFQ_intensity,evol-,MS2,MS2evol-,high,MS2evol-high
sp|O13547|CCW14_YEAST,67-1-2,2,0,LFQ_intensity,evol-,MS2,MS2evol-,high,MS2evol-high
sp|O13547|CCW14_YEAST,67-1-2,3,48252000,LFQ_intensity,evol-,MS2,MS2evol-,high,MS2evol-high
sp|O13547|CCW14_YEAST,67-1-2,4,49418000,LFQ_intensity,evol-,MS2,MS2evol-,high,MS2evol-high
sp|O13547|CCW14_YEAST,67-1-II,1,0,LFQ_intensity,evol-,MS2,MS2evol-,high,MS2evol-high
sp|O13547|CCW14_YEAST,67-1-II,2,0,LFQ_intensity,evol-,MS2,MS2evol-,high,MS2evol-high
sp|O13547|CCW14_YEAST,67-1-II,3,0,LFQ_intensity,evol-,MS2,MS2evol-,high,MS2evol-high
sp|O13547|CCW14_YEAST,67-1-II,4,0,LFQ_intensity,evol-,MS2,MS2evol-,high,MS2evol-high
sp|O13547|CCW14_YEAST,67-4-3,1,0,LFQ_intensity,evol-,MS2,MS2evol-,high,MS2evol-high
sp|O13547|CCW14_YEAST,67-4-3,2,0,LFQ_intensity,evol-,MS2,MS2evol-,high,MS2evol-high
sp|O13547|CCW14_YEAST,67-4-3,3,26451000,LFQ_intensity,evol-,MS2,MS2evol-,high,MS2evol-high
sp|O13547|CCW14_YEAST,67-4-3,4,0,LFQ_intensity,evol-,MS2,MS2evol-,high,MS2evol-high
sp|O13547|CCW14_YEAST,67-4-III,1,0,LFQ_intensity,evol-,MS2,MS2evol-,high,MS2evol-high
sp|O13547|CCW14_YEAST,67-4-III,2,0,LFQ_intensity,evol-,MS2,MS2evol-,high,MS2evol-high
sp|O13547|CCW14_YEAST,67-4-III,3,0,LFQ_intensity,evol-,MS2,MS2evol-,high,MS2evol-high
sp|O13547|CCW14_YEAST,67-4-III,4,0,LFQ_intensity,evol-,MS2,MS2evol-,high,MS2evol-high
sp|O13547|CCW14_YEAST,22C6,1,0,LFQ_intensity,evol+,MS2,MS2evol+,high,MS2evol+high
sp|O13547|CCW14_YEAST,22C6,2,0,LFQ_intensity,evol+,MS2,MS2evol+,high,MS2evol+high
sp|O13547|CCW14_YEAST,22C6,3,0,LFQ_intensity,evol+,MS2,MS2evol+,high,MS2evol+high
sp|O13547|CCW14_YEAST,22C6,4,0,LFQ_intensity,evol+,MS2,MS2evol+,high,MS2evol+high
sp|O13547|CCW14_YEAST,22D4,1,0,LFQ_intensity,evol+,MS2,MS2evol+,low,MS2evol+low
sp|O13547|CCW14_YEAST,22D4,2,17458000,LFQ_intensity,evol+,MS2,MS2evol+,low,MS2evol+low
sp|O13547|CCW14_YEAST,22D4,3,0,LFQ_intensity,evol+,MS2,MS2evol+,low,MS2evol+low
sp|O13547|CCW14_YEAST,22D4,4,0,LFQ_intensity,evol+,MS2,MS2evol+,low,MS2evol+low
sp|O13547|CCW14_YEAST,24B5,1,28248000,LFQ_intensity,evol+,MS2,MS2evol+,low,MS2evol+low
sp|O13547|CCW14_YEAST,24B5,2,0,LFQ_intensity,evol+,MS2,MS2evol+,low,MS2evol+low
sp|O13547|CCW14_YEAST,24B5,3,33797000,LFQ_intensity,evol+,MS2,MS2evol+,low,MS2evol+low
sp|O13547|CCW14_YEAST,24B5,4,0,LFQ_intensity,evol+,MS2,MS2evol+,low,MS2evol+low
sp|O13547|CCW14_YEAST,24D2,1,0,LFQ_intensity,evol+,MS2,MS2evol+,low,MS2evol+low
sp|O13547|CCW14_YEAST,24D2,2,40448000,LFQ_intensity,evol+,MS2,MS2evol+,low,MS2evol+low
sp|O13547|CCW14_YEAST,24D2,3,0,LFQ_intensity,evol+,MS2,MS2evol+,low,MS2evol+low
sp|O13547|CCW14_YEAST,24D2,4,0,LFQ_intensity,evol+,MS2,MS2evol+,low,MS2evol+low
sp|O13547|CCW14_YEAST,24D3,1,0,LFQ_intensity,evol+,MS2,MS2evol+,high,MS2evol+high
sp|O13547|CCW14_YEAST,24D3,2,0,LFQ_intensity,evol+,MS2,MS2evol+,high,MS2evol+high
sp|O13547|CCW14_YEAST,24D3,3,0,LFQ_intensity,evol+,MS2,MS2evol+,high,MS2evol+high
sp|O13547|CCW14_YEAST,24D3,4,0,LFQ_intensity,evol+,MS2,MS2evol+,high,MS2evol+high
sp|O13563|RPN13_YEAST,85-1-2,1,0,LFQ_intensity,evol-,MS1,MS1evol-,low,MS1evol-low
sp|O13563|RPN13_YEAST,85-1-2,2,0,LFQ_intensity,evol-,MS1,MS1evol-,low,MS1evol-low
sp|O13563|RPN13_YEAST,85-1-2,3,0,LFQ_intensity,evol-,MS1,MS1evol-,low,MS1evol-low
sp|O13563|RPN13_YEAST,85-1-2,4,9249000,LFQ_intensity,evol-,MS1,MS1evol-,low,MS1evol-low
sp|O13563|RPN13_YEAST,85-5-2,1,0,LFQ_intensity,evol-,MS1,MS1evol-,low,MS1evol-low
sp|O13563|RPN13_YEAST,85-5-2,2,0,LFQ_intensity,evol-,MS1,MS1evol-,low,MS1evol-low
sp|O13563|RPN13_YEAST,85-5-2,3,8262100,LFQ_intensity,evol-,MS1,MS1evol-,low,MS1evol-low
sp|O13563|RPN13_YEAST,85-5-2,4,7665600,LFQ_intensity,evol-,MS1,MS1evol-,low,MS1evol-low
sp|O13563|RPN13_YEAST,85-6-1,1,0,LFQ_intensity,evol-,MS1,MS1evol-,low,MS1evol-low
sp|O13563|RPN13_YEAST,85-6-1,2,0,LFQ_intensity,evol-,MS1,MS1evol-,low,MS1evol-low
sp|O13563|RPN13_YEAST,85-6-1,3,0,LFQ_intensity,evol-,MS1,MS1evol-,low,MS1evol-low
sp|O13563|RPN13_YEAST,85-6-1,4,8640500,LFQ_intensity,evol-,MS1,MS1evol-,low,MS1evol-low
sp|O13563|RPN13_YEAST,85-6-6,1,0,LFQ_intensity,evol-,MS1,MS1evol-,low,MS1evol-low
sp|O13563|RPN13_YEAST,85-6-6,2,0,LFQ_intensity,evol-,MS1,MS1evol-,low,MS1evol-low
sp|O13563|RPN13_YEAST,85-6-6,3,0,LFQ_intensity,evol-,MS1,MS1evol-,low,MS1evol-low
sp|O13563|RPN13_YEAST,85-6-6,4,0,LFQ_intensity,evol-,MS1,MS1evol-,low,MS1evol-low
sp|O13563|RPN13_YEAST,22A6,1,7912600,LFQ_intensity,evol+,MS1,MS1evol+,low,MS1evol+low
sp|O13563|RPN13_YEAST,22A6,2,0,LFQ_intensity,evol+,MS1,MS1evol+,low,MS1evol+low
sp|O13563|RPN13_YEAST,22A6,3,0,LFQ_intensity,evol+,MS1,MS1evol+,low,MS1evol+low
sp|O13563|RPN13_YEAST,22A6,4,0,LFQ_intensity,evol+,MS1,MS1evol+,low,MS1evol+low
sp|O13563|RPN13_YEAST,22B1,1,7607300,LFQ_intensity,evol+,MS1,MS1evol+,low,MS1evol+low
sp|O13563|RPN13_YEAST,22B1,2,0,LFQ_intensity,evol+,MS1,MS1evol+,low,MS1evol+low
sp|O13563|RPN13_YEAST,22B1,3,0,LFQ_intensity,evol+,MS1,MS1evol+,low,MS1evol+low
sp|O13563|RPN13_YEAST,22B1,4,0,LFQ_intensity,evol+,MS1,MS1evol+,low,MS1evol+low
sp|O13563|RPN13_YEAST,22B3,1,0,LFQ_intensity,evol+,MS1,MS1evol+,low,MS1evol+low
sp|O13563|RPN13_YEAST,22B3,2,0,LFQ_intensity,evol+,MS1,MS1evol+,low,MS1evol+low
sp|O13563|RPN13_YEAST,22B3,3,11581000,LFQ_intensity,evol+,MS1,MS1evol+,low,MS1evol+low
sp|O13563|RPN13_YEAST,22B3,4,0,LFQ_intensity,evol+,MS1,MS1evol+,low,MS1evol+low
sp|O13563|RPN13_YEAST,22C2,1,0,LFQ_intensity,evol+,MS1,MS1evol+,low,MS1evol+low
sp|O13563|RPN13_YEAST,22C2,2,0,LFQ_intensity,evol+,MS1,MS1evol+,low,MS1evol+low
sp|O13563|RPN13_YEAST,22C2,3,0,LFQ_intensity,evol+,MS1,MS1evol+,low,MS1evol+low
sp|O13563|RPN13_YEAST,22C2,4,0,LFQ_intensity,evol+,MS1,MS1evol+,low,MS1evol+low
sp|O13563|RPN13_YEAST,24B1,1,0,LFQ_intensity,evol+,MS1,MS1evol+,high,MS1evol+high
sp|O13563|RPN13_YEAST,24B1,2,0,LFQ_intensity,evol+,MS1,MS1evol+,high,MS1evol+high
sp|O13563|RPN13_YEAST,24B1,3,0,LFQ_intensity,evol+,MS1,MS1evol+,high,MS1evol+high
sp|O13563|RPN13_YEAST,24B1,4,0,LFQ_intensity,evol+,MS1,MS1evol+,high,MS1evol+high
sp|O13563|RPN13_YEAST,24B4,1,0,LFQ_intensity,evol+,MS1,MS1evol+,high,MS1evol+high
sp|O13563|RPN13_YEAST,24B4,2,0,LFQ_intensity,evol+,MS1,MS1evol+,high,MS1evol+high
sp|O13563|RPN13_YEAST,24B4,3,0,LFQ_intensity,evol+,MS1,MS1evol+,high,MS1evol+high
sp|O13563|RPN13_YEAST,24B4,4,0,LFQ_intensity,evol+,MS1,MS1evol+,high,MS1evol+high
sp|O13563|RPN13_YEAST,41B2,1,0,LFQ_intensity,evol+,MS1,MS1evol+,low,MS1evol+low
sp|O13563|RPN13_YEAST,41B2,2,0,LFQ_intensity,evol+,MS1,MS1evol+,low,MS1evol+low
sp|O13563|RPN13_YEAST,41B2,3,0,LFQ_intensity,evol+,MS1,MS1evol+,low,MS1evol+low
sp|O13563|RPN13_YEAST,41B2,4,0,LFQ_intensity,evol+,MS1,MS1evol+,low,MS1evol+low
sp|O13563|RPN13_YEAST,41B4,1,0,LFQ_intensity,evol+,MS1,MS1evol+,high,MS1evol+high
sp|O13563|RPN13_YEAST,41B4,2,0,LFQ_intensity,evol+,MS1,MS1evol+,high,MS1evol+high
sp|O13563|RPN13_YEAST,41B4,3,0,LFQ_intensity,evol+,MS1,MS1evol+,high,MS1evol+high
sp|O13563|RPN13_YEAST,41B4,4,0,LFQ_intensity,evol+,MS1,MS1evol+,high,MS1evol+high
sp|O13563|RPN13_YEAST,67-1-2,1,0,LFQ_intensity,evol-,MS2,MS2evol-,high,MS2evol-high
sp|O13563|RPN13_YEAST,67-1-2,2,0,LFQ_intensity,evol-,MS2,MS2evol-,high,MS2evol-high
sp|O13563|RPN13_YEAST,67-1-2,3,0,LFQ_intensity,evol-,MS2,MS2evol-,high,MS2evol-high
sp|O13563|RPN13_YEAST,67-1-2,4,0,LFQ_intensity,evol-,MS2,MS2evol-,high,MS2evol-high
sp|O13563|RPN13_YEAST,67-1-II,1,0,LFQ_intensity,evol-,MS2,MS2evol-,high,MS2evol-high
sp|O13563|RPN13_YEAST,67-1-II,2,6528500,LFQ_intensity,evol-,MS2,MS2evol-,high,MS2evol-high
sp|O13563|RPN13_YEAST,67-1-II,3,12831000,LFQ_intensity,evol-,MS2,MS2evol-,high,MS2evol-high
sp|O13563|RPN13_YEAST,67-1-II,4,0,LFQ_intensity,evol-,MS2,MS2evol-,high,MS2evol-high
sp|O13563|RPN13_YEAST,67-4-3,1,0,LFQ_intensity,evol-,MS2,MS2evol-,high,MS2evol-high
sp|O13563|RPN13_YEAST,67-4-3,2,0,LFQ_intensity,evol-,MS2,MS2evol-,high,MS2evol-high
sp|O13563|RPN13_YEAST,67-4-3,3,0,LFQ_intensity,evol-,MS2,MS2evol-,high,MS2evol-high
sp|O13563|RPN13_YEAST,67-4-3,4,0,LFQ_intensity,evol-,MS2,MS2evol-,high,MS2evol-high
sp|O13563|RPN13_YEAST,67-4-III,1,0,LFQ_intensity,evol-,MS2,MS2evol-,high,MS2evol-high
sp|O13563|RPN13_YEAST,67-4-III,2,10350000,LFQ_intensity,evol-,MS2,MS2evol-,high,MS2evol-high
sp|O13563|RPN13_YEAST,67-4-III,3,11430000,LFQ_intensity,evol-,MS2,MS2evol-,high,MS2evol-high
sp|O13563|RPN13_YEAST,67-4-III,4,0,LFQ_intensity,evol-,MS2,MS2evol-,high,MS2evol-high
sp|O13563|RPN13_YEAST,22C6,1,0,LFQ_intensity,evol+,MS2,MS2evol+,high,MS2evol+high
sp|O13563|RPN13_YEAST,22C6,2,0,LFQ_intensity,evol+,MS2,MS2evol+,high,MS2evol+high
sp|O13563|RPN13_YEAST,22C6,3,0,LFQ_intensity,evol+,MS2,MS2evol+,high,MS2evol+high
sp|O13563|RPN13_YEAST,22C6,4,0,LFQ_intensity,evol+,MS2,MS2evol+,high,MS2evol+high
sp|O13563|RPN13_YEAST,22D4,1,12790000,LFQ_intensity,evol+,MS2,MS2evol+,low,MS2evol+low
sp|O13563|RPN13_YEAST,22D4,2,10868000,LFQ_intensity,evol+,MS2,MS2evol+,low,MS2evol+low
sp|O13563|RPN13_YEAST,22D4,3,0,LFQ_intensity,evol+,MS2,MS2evol+,low,MS2evol+low
sp|O13563|RPN13_YEAST,22D4,4,0,LFQ_intensity,evol+,MS2,MS2evol+,low,MS2evol+low
sp|O13563|RPN13_YEAST,24B5,1,0,LFQ_intensity,evol+,MS2,MS2evol+,low,MS2evol+low
sp|O13563|RPN13_YEAST,24B5,2,0,LFQ_intensity,evol+,MS2,MS2evol+,low,MS2evol+low
sp|O13563|RPN13_YEAST,24B5,3,0,LFQ_intensity,evol+,MS2,MS2evol+,low,MS2evol+low
sp|O13563|RPN13_YEAST,24B5,4,0,LFQ_intensity,evol+,MS2,MS2evol+,low,MS2evol+low
sp|O13563|RPN13_YEAST,24D2,1,0,LFQ_intensity,evol+,MS2,MS2evol+,low,MS2evol+low
sp|O13563|RPN13_YEAST,24D2,2,0,LFQ_intensity,evol+,MS2,MS2evol+,low,MS2evol+low
sp|O13563|RPN13_YEAST,24D2,3,0,LFQ_intensity,evol+,MS2,MS2evol+,low,MS2evol+low
sp|O13563|RPN13_YEAST,24D2,4,0,LFQ_intensity,evol+,MS2,MS2evol+,low,MS2evol+low
sp|O13563|RPN13_YEAST,24D3,1,0,LFQ_intensity,evol+,MS2,MS2evol+,high,MS2evol+high
sp|O13563|RPN13_YEAST,24D3,2,0,LFQ_intensity,evol+,MS2,MS2evol+,high,MS2evol+high
sp|O13563|RPN13_YEAST,24D3,3,0,LFQ_intensity,evol+,MS2,MS2evol+,high,MS2evol+high
sp|O13563|RPN13_YEAST,24D3,4,0,LFQ_intensity,evol+,MS2,MS2evol+,high,MS2evol+high
sp|O14455|RL36B_YEAST,85-1-2,1,1803100000,LFQ_intensity,evol-,MS1,MS1evol-,low,MS1evol-low
sp|O14455|RL36B_YEAST,85-1-2,2,1783600000,LFQ_intensity,evol-,MS1,MS1evol-,low,MS1evol-low
sp|O14455|RL36B_YEAST,85-1-2,3,1985700000,LFQ_intensity,evol-,MS1,MS1evol-,low,MS1evol-low
sp|O14455|RL36B_YEAST,85-1-2,4,1749600000,LFQ_intensity,evol-,MS1,MS1evol-,low,MS1evol-low
sp|O14455|RL36B_YEAST,85-5-2,1,1529900000,LFQ_intensity,evol-,MS1,MS1evol-,low,MS1evol-low
sp|O14455|RL36B_YEAST,85-5-2,2,1301900000,LFQ_intensity,evol-,MS1,MS1evol-,low,MS1evol-low
sp|O14455|RL36B_YEAST,85-5-2,3,1228200000,LFQ_intensity,evol-,MS1,MS1evol-,low,MS1evol-low
sp|O14455|RL36B_YEAST,85-5-2,4,1510400000,LFQ_intensity,evol-,MS1,MS1evol-,low,MS1evol-low
sp|O14455|RL36B_YEAST,85-6-1,1,1789900000,LFQ_intensity,evol-,MS1,MS1evol-,low,MS1evol-low
sp|O14455|RL36B_YEAST,85-6-1,2,1639200000,LFQ_intensity,evol-,MS1,MS1evol-,low,MS1evol-low
sp|O14455|RL36B_YEAST,85-6-1,3,1805400000,LFQ_intensity,evol-,MS1,MS1evol-,low,MS1evol-low
sp|O14455|RL36B_YEAST,85-6-1,4,1576100000,LFQ_intensity,evol-,MS1,MS1evol-,low,MS1evol-low
sp|O14455|RL36B_YEAST,85-6-6,1,1448100000,LFQ_intensity,evol-,MS1,MS1evol-,low,MS1evol-low
sp|O14455|RL36B_YEAST,85-6-6,2,1292300000,LFQ_intensity,evol-,MS1,MS1evol-,low,MS1evol-low
sp|O14455|RL36B_YEAST,85-6-6,3,1700900000,LFQ_intensity,evol-,MS1,MS1evol-,low,MS1evol-low
sp|O14455|RL36B_YEAST,85-6-6,4,1431600000,LFQ_intensity,evol-,MS1,MS1evol-,low,MS1evol-low
sp|O14455|RL36B_YEAST,22A6,1,1.474e+09,LFQ_intensity,evol+,MS1,MS1evol+,low,MS1evol+low
sp|O14455|RL36B_YEAST,22A6,2,1557400000,LFQ_intensity,evol+,MS1,MS1evol+,low,MS1evol+low
sp|O14455|RL36B_YEAST,22A6,3,1369800000,LFQ_intensity,evol+,MS1,MS1evol+,low,MS1evol+low
sp|O14455|RL36B_YEAST,22A6,4,1.385e+09,LFQ_intensity,evol+,MS1,MS1evol+,low,MS1evol+low
sp|O14455|RL36B_YEAST,22B1,1,1.373e+09,LFQ_intensity,evol+,MS1,MS1evol+,low,MS1evol+low
sp|O14455|RL36B_YEAST,22B1,2,1554700000,LFQ_intensity,evol+,MS1,MS1evol+,low,MS1evol+low
sp|O14455|RL36B_YEAST,22B1,3,1344300000,LFQ_intensity,evol+,MS1,MS1evol+,low,MS1evol+low
sp|O14455|RL36B_YEAST,22B1,4,1319900000,LFQ_intensity,evol+,MS1,MS1evol+,low,MS1evol+low
sp|O14455|RL36B_YEAST,22B3,1,978510000,LFQ_intensity,evol+,MS1,MS1evol+,low,MS1evol+low
sp|O14455|RL36B_YEAST,22B3,2,1061700000,LFQ_intensity,evol+,MS1,MS1evol+,low,MS1evol+low
sp|O14455|RL36B_YEAST,22B3,3,1022400000,LFQ_intensity,evol+,MS1,MS1evol+,low,MS1evol+low
sp|O14455|RL36B_YEAST,22B3,4,1049900000,LFQ_intensity,evol+,MS1,MS1evol+,low,MS1evol+low
sp|O14455|RL36B_YEAST,22C2,1,1350200000,LFQ_intensity,evol+,MS1,MS1evol+,low,MS1evol+low
sp|O14455|RL36B_YEAST,22C2,2,1221100000,LFQ_intensity,evol+,MS1,MS1evol+,low,MS1evol+low
sp|O14455|RL36B_YEAST,22C2,3,1566800000,LFQ_intensity,evol+,MS1,MS1evol+,low,MS1evol+low
sp|O14455|RL36B_YEAST,22C2,4,1.508e+09,LFQ_intensity,evol+,MS1,MS1evol+,low,MS1evol+low
sp|O14455|RL36B_YEAST,24B1,1,1395400000,LFQ_intensity,evol+,MS1,MS1evol+,high,MS1evol+high
sp|O14455|RL36B_YEAST,24B1,2,1389500000,LFQ_intensity,evol+,MS1,MS1evol+,high,MS1evol+high
sp|O14455|RL36B_YEAST,24B1,3,1411700000,LFQ_intensity,evol+,MS1,MS1evol+,high,MS1evol+high
sp|O14455|RL36B_YEAST,24B1,4,1482400000,LFQ_intensity,evol+,MS1,MS1evol+,high,MS1evol+high
sp|O14455|RL36B_YEAST,24B4,1,1514800000,LFQ_intensity,evol+,MS1,MS1evol+,high,MS1evol+high
sp|O14455|RL36B_YEAST,24B4,2,1.495e+09,LFQ_intensity,evol+,MS1,MS1evol+,high,MS1evol+high
sp|O14455|RL36B_YEAST,24B4,3,1384300000,LFQ_intensity,evol+,MS1,MS1evol+,high,MS1evol+high
sp|O14455|RL36B_YEAST,24B4,4,1407600000,LFQ_intensity,evol+,MS1,MS1evol+,high,MS1evol+high
sp|O14455|RL36B_YEAST,41B2,1,1692700000,LFQ_intensity,evol+,MS1,MS1evol+,low,MS1evol+low
sp|O14455|RL36B_YEAST,41B2,2,1735400000,LFQ_intensity,evol+,MS1,MS1evol+,low,MS1evol+low
sp|O14455|RL36B_YEAST,41B2,3,1595300000,LFQ_intensity,evol+,MS1,MS1evol+,low,MS1evol+low
sp|O14455|RL36B_YEAST,41B2,4,1492700000,LFQ_intensity,evol+,MS1,MS1evol+,low,MS1evol+low
sp|O14455|RL36B_YEAST,41B4,1,1284900000,LFQ_intensity,evol+,MS1,MS1evol+,high,MS1evol+high
sp|O14455|RL36B_YEAST,41B4,2,1205200000,LFQ_intensity,evol+,MS1,MS1evol+,high,MS1evol+high
sp|O14455|RL36B_YEAST,41B4,3,1262300000,LFQ_intensity,evol+,MS1,MS1evol+,high,MS1evol+high
sp|O14455|RL36B_YEAST,41B4,4,1259500000,LFQ_intensity,evol+,MS1,MS1evol+,high,MS1evol+high
sp|O14455|RL36B_YEAST,67-1-2,1,1387500000,LFQ_intensity,evol-,MS2,MS2evol-,high,MS2evol-high
sp|O14455|RL36B_YEAST,67-1-2,2,1311400000,LFQ_intensity,evol-,MS2,MS2evol-,high,MS2evol-high
sp|O14455|RL36B_YEAST,67-1-2,3,1385200000,LFQ_intensity,evol-,MS2,MS2evol-,high,MS2evol-high
sp|O14455|RL36B_YEAST,67-1-2,4,1511700000,LFQ_intensity,evol-,MS2,MS2evol-,high,MS2evol-high
sp|O14455|RL36B_YEAST,67-1-II,1,1737800000,LFQ_intensity,evol-,MS2,MS2evol-,high,MS2evol-high
sp|O14455|RL36B_YEAST,67-1-II,2,1.489e+09,LFQ_intensity,evol-,MS2,MS2evol-,high,MS2evol-high
sp|O14455|RL36B_YEAST,67-1-II,3,1595300000,LFQ_intensity,evol-,MS2,MS2evol-,high,MS2evol-high
sp|O14455|RL36B_YEAST,67-1-II,4,1474500000,LFQ_intensity,evol-,MS2,MS2evol-,high,MS2evol-high
sp|O14455|RL36B_YEAST,67-4-3,1,1414700000,LFQ_intensity,evol-,MS2,MS2evol-,high,MS2evol-high
sp|O14455|RL36B_YEAST,67-4-3,2,1.58e+09,LFQ_intensity,evol-,MS2,MS2evol-,high,MS2evol-high
sp|O14455|RL36B_YEAST,67-4-3,3,1403700000,LFQ_intensity,evol-,MS2,MS2evol-,high,MS2evol-high
sp|O14455|RL36B_YEAST,67-4-3,4,1460500000,LFQ_intensity,evol-,MS2,MS2evol-,high,MS2evol-high
sp|O14455|RL36B_YEAST,67-4-III,1,1328600000,LFQ_intensity,evol-,MS2,MS2evol-,high,MS2evol-high
sp|O14455|RL36B_YEAST,67-4-III,2,1571500000,LFQ_intensity,evol-,MS2,MS2evol-,high,MS2evol-high
sp|O14455|RL36B_YEAST,67-4-III,3,1277700000,LFQ_intensity,evol-,MS2,MS2evol-,high,MS2evol-high
sp|O14455|RL36B_YEAST,67-4-III,4,1343300000,LFQ_intensity,evol-,MS2,MS2evol-,high,MS2evol-high
sp|O14455|RL36B_YEAST,22C6,1,1.342e+09,LFQ_intensity,evol+,MS2,MS2evol+,high,MS2evol+high
sp|O14455|RL36B_YEAST,22C6,2,1422600000,LFQ_intensity,evol+,MS2,MS2evol+,high,MS2evol+high
sp|O14455|RL36B_YEAST,22C6,3,1421500000,LFQ_intensity,evol+,MS2,MS2evol+,high,MS2evol+high
sp|O14455|RL36B_YEAST,22C6,4,1470800000,LFQ_intensity,evol+,MS2,MS2evol+,high,MS2evol+high
sp|O14455|RL36B_YEAST,22D4,1,1291300000,LFQ_intensity,evol+,MS2,MS2evol+,low,MS2evol+low
sp|O14455|RL36B_YEAST,22D4,2,1469300000,LFQ_intensity,evol+,MS2,MS2evol+,low,MS2evol+low
sp|O14455|RL36B_YEAST,22D4,3,1434400000,LFQ_intensity,evol+,MS2,MS2evol+,low,MS2evol+low
sp|O14455|RL36B_YEAST,22D4,4,1345700000,LFQ_intensity,evol+,MS2,MS2evol+,low,MS2evol+low
sp|O14455|RL36B_YEAST,24B5,1,1342900000,LFQ_intensity,evol+,MS2,MS2evol+,low,MS2evol+low
sp|O14455|RL36B_YEAST,24B5,2,1536900000,LFQ_intensity,evol+,MS2,MS2evol+,low,MS2evol+low
sp|O14455|RL36B_YEAST,24B5,3,1456300000,LFQ_intensity,evol+,MS2,MS2evol+,low,MS2evol+low
sp|O14455|RL36B_YEAST,24B5,4,1253500000,LFQ_intensity,evol+,MS2,MS2evol+,low,MS2evol+low
sp|O14455|RL36B_YEAST,24D2,1,1489200000,LFQ_intensity,evol+,MS2,MS2evol+,low,MS2evol+low
sp|O14455|RL36B_YEAST,24D2,2,1613700000,LFQ_intensity,evol+,MS2,MS2evol+,low,MS2evol+low
sp|O14455|RL36B_YEAST,24D2,3,1371100000,LFQ_intensity,evol+,MS2,MS2evol+,low,MS2evol+low
sp|O14455|RL36B_YEAST,24D2,4,1.4e+09,LFQ_intensity,evol+,MS2,MS2evol+,low,MS2evol+low
sp|O14455|RL36B_YEAST,24D3,1,1288300000,LFQ_intensity,evol+,MS2,MS2evol+,high,MS2evol+high
sp|O14455|RL36B_YEAST,24D3,2,1190400000,LFQ_intensity,evol+,MS2,MS2evol+,high,MS2evol+high
sp|O14455|RL36B_YEAST,24D3,3,1.264e+09,LFQ_intensity,evol+,MS2,MS2evol+,high,MS2evol+high
sp|O14455|RL36B_YEAST,24D3,4,1230200000,LFQ_intensity,evol+,MS2,MS2evol+,high,MS2evol+high
sp|O14467|MBF1_YEAST,85-1-2,1,211690000,LFQ_intensity,evol-,MS1,MS1evol-,low,MS1evol-low
sp|O14467|MBF1_YEAST,85-1-2,2,249780000,LFQ_intensity,evol-,MS1,MS1evol-,low,MS1evol-low
sp|O14467|MBF1_YEAST,85-1-2,3,225110000,LFQ_intensity,evol-,MS1,MS1evol-,low,MS1evol-low
sp|O14467|MBF1_YEAST,85-1-2,4,224750000,LFQ_intensity,evol-,MS1,MS1evol-,low,MS1evol-low
sp|O14467|MBF1_YEAST,85-5-2,1,243570000,LFQ_intensity,evol-,MS1,MS1evol-,low,MS1evol-low
sp|O14467|MBF1_YEAST,85-5-2,2,207810000,LFQ_intensity,evol-,MS1,MS1evol-,low,MS1evol-low
sp|O14467|MBF1_YEAST,85-5-2,3,229710000,LFQ_intensity,evol-,MS1,MS1evol-,low,MS1evol-low
sp|O14467|MBF1_YEAST,85-5-2,4,242270000,LFQ_intensity,evol-,MS1,MS1evol-,low,MS1evol-low
sp|O14467|MBF1_YEAST,85-6-1,1,257490000,LFQ_intensity,evol-,MS1,MS1evol-,low,MS1evol-low
sp|O14467|MBF1_YEAST,85-6-1,2,255360000,LFQ_intensity,evol-,MS1,MS1evol-,low,MS1evol-low
sp|O14467|MBF1_YEAST,85-6-1,3,231650000,LFQ_intensity,evol-,MS1,MS1evol-,low,MS1evol-low
sp|O14467|MBF1_YEAST,85-6-1,4,266260000,LFQ_intensity,evol-,MS1,MS1evol-,low,MS1evol-low
sp|O14467|MBF1_YEAST,85-6-6,1,240630000,LFQ_intensity,evol-,MS1,MS1evol-,low,MS1evol-low
sp|O14467|MBF1_YEAST,85-6-6,2,203580000,LFQ_intensity,evol-,MS1,MS1evol-,low,MS1evol-low
sp|O14467|MBF1_YEAST,85-6-6,3,250800000,LFQ_intensity,evol-,MS1,MS1evol-,low,MS1evol-low
sp|O14467|MBF1_YEAST,85-6-6,4,218260000,LFQ_intensity,evol-,MS1,MS1evol-,low,MS1evol-low
sp|O14467|MBF1_YEAST,22A6,1,241870000,LFQ_intensity,evol+,MS1,MS1evol+,low,MS1evol+low
sp|O14467|MBF1_YEAST,22A6,2,196790000,LFQ_intensity,evol+,MS1,MS1evol+,low,MS1evol+low
sp|O14467|MBF1_YEAST,22A6,3,231250000,LFQ_intensity,evol+,MS1,MS1evol+,low,MS1evol+low
sp|O14467|MBF1_YEAST,22A6,4,216590000,LFQ_intensity,evol+,MS1,MS1evol+,low,MS1evol+low
sp|O14467|MBF1_YEAST,22B1,1,241540000,LFQ_intensity,evol+,MS1,MS1evol+,low,MS1evol+low
sp|O14467|MBF1_YEAST,22B1,2,234410000,LFQ_intensity,evol+,MS1,MS1evol+,low,MS1evol+low
sp|O14467|MBF1_YEAST,22B1,3,196210000,LFQ_intensity,evol+,MS1,MS1evol+,low,MS1evol+low
sp|O14467|MBF1_YEAST,22B1,4,196730000,LFQ_intensity,evol+,MS1,MS1evol+,low,MS1evol+low
sp|O14467|MBF1_YEAST,22B3,1,235790000,LFQ_intensity,evol+,MS1,MS1evol+,low,MS1evol+low
sp|O14467|MBF1_YEAST,22B3,2,255790000,LFQ_intensity,evol+,MS1,MS1evol+,low,MS1evol+low
sp|O14467|MBF1_YEAST,22B3,3,255870000,LFQ_intensity,evol+,MS1,MS1evol+,low,MS1evol+low
sp|O14467|MBF1_YEAST,22B3,4,270490000,LFQ_intensity,evol+,MS1,MS1evol+,low,MS1evol+low
sp|O14467|MBF1_YEAST,22C2,1,217570000,LFQ_intensity,evol+,MS1,MS1evol+,low,MS1evol+low
sp|O14467|MBF1_YEAST,22C2,2,201300000,LFQ_intensity,evol+,MS1,MS1evol+,low,MS1evol+low
sp|O14467|MBF1_YEAST,22C2,3,173170000,LFQ_intensity,evol+,MS1,MS1evol+,low,MS1evol+low
sp|O14467|MBF1_YEAST,22C2,4,182700000,LFQ_intensity,evol+,MS1,MS1evol+,low,MS1evol+low
sp|O14467|MBF1_YEAST,24B1,1,195710000,LFQ_intensity,evol+,MS1,MS1evol+,high,MS1evol+high
sp|O14467|MBF1_YEAST,24B1,2,202780000,LFQ_intensity,evol+,MS1,MS1evol+,high,MS1evol+high
sp|O14467|MBF1_YEAST,24B1,3,191540000,LFQ_intensity,evol+,MS1,MS1evol+,high,MS1evol+high
sp|O14467|MBF1_YEAST,24B1,4,181280000,LFQ_intensity,evol+,MS1,MS1evol+,high,MS1evol+high
sp|O14467|MBF1_YEAST,24B4,1,201630000,LFQ_intensity,evol+,MS1,MS1evol+,high,MS1evol+high
sp|O14467|MBF1_YEAST,24B4,2,206990000,LFQ_intensity,evol+,MS1,MS1evol+,high,MS1evol+high
sp|O14467|MBF1_YEAST,24B4,3,203140000,LFQ_intensity,evol+,MS1,MS1evol+,high,MS1evol+high
sp|O14467|MBF1_YEAST,24B4,4,243900000,LFQ_intensity,evol+,MS1,MS1evol+,high,MS1evol+high
sp|O14467|MBF1_YEAST,41B2,1,221880000,LFQ_intensity,evol+,MS1,MS1evol+,low,MS1evol+low
sp|O14467|MBF1_YEAST,41B2,2,202610000,LFQ_intensity,evol+,MS1,MS1evol+,low,MS1evol+low
sp|O14467|MBF1_YEAST,41B2,3,178030000,LFQ_intensity,evol+,MS1,MS1evol+,low,MS1evol+low
sp|O14467|MBF1_YEAST,41B2,4,191300000,LFQ_intensity,evol+,MS1,MS1evol+,low,MS1evol+low
sp|O14467|MBF1_YEAST,41B4,1,178630000,LFQ_intensity,evol+,MS1,MS1evol+,high,MS1evol+high
sp|O14467|MBF1_YEAST,41B4,2,174480000,LFQ_intensity,evol+,MS1,MS1evol+,high,MS1evol+high
sp|O14467|MBF1_YEAST,41B4,3,172350000,LFQ_intensity,evol+,MS1,MS1evol+,high,MS1evol+high
sp|O14467|MBF1_YEAST,41B4,4,193790000,LFQ_intensity,evol+,MS1,MS1evol+,high,MS1evol+high
sp|O14467|MBF1_YEAST,67-1-2,1,188080000,LFQ_intensity,evol-,MS2,MS2evol-,high,MS2evol-high
sp|O14467|MBF1_YEAST,67-1-2,2,236080000,LFQ_intensity,evol-,MS2,MS2evol-,high,MS2evol-high
sp|O14467|MBF1_YEAST,67-1-2,3,163560000,LFQ_intensity,evol-,MS2,MS2evol-,high,MS2evol-high
sp|O14467|MBF1_YEAST,67-1-2,4,180560000,LFQ_intensity,evol-,MS2,MS2evol-,high,MS2evol-high
sp|O14467|MBF1_YEAST,67-1-II,1,181240000,LFQ_intensity,evol-,MS2,MS2evol-,high,MS2evol-high
sp|O14467|MBF1_YEAST,67-1-II,2,243830000,LFQ_intensity,evol-,MS2,MS2evol-,high,MS2evol-high
sp|O14467|MBF1_YEAST,67-1-II,3,184170000,LFQ_intensity,evol-,MS2,MS2evol-,high,MS2evol-high
sp|O14467|MBF1_YEAST,67-1-II,4,269940000,LFQ_intensity,evol-,MS2,MS2evol-,high,MS2evol-high
sp|O14467|MBF1_YEAST,67-4-3,1,177060000,LFQ_intensity,evol-,MS2,MS2evol-,high,MS2evol-high
sp|O14467|MBF1_YEAST,67-4-3,2,180250000,LFQ_intensity,evol-,MS2,MS2evol-,high,MS2evol-high
sp|O14467|MBF1_YEAST,67-4-3,3,182580000,LFQ_intensity,evol-,MS2,MS2evol-,high,MS2evol-high
sp|O14467|MBF1_YEAST,67-4-3,4,203900000,LFQ_intensity,evol-,MS2,MS2evol-,high,MS2evol-high
sp|O14467|MBF1_YEAST,67-4-III,1,210210000,LFQ_intensity,evol-,MS2,MS2evol-,high,MS2evol-high
sp|O14467|MBF1_YEAST,67-4-III,2,194720000,LFQ_intensity,evol-,MS2,MS2evol-,high,MS2evol-high
sp|O14467|MBF1_YEAST,67-4-III,3,175990000,LFQ_intensity,evol-,MS2,MS2evol-,high,MS2evol-high
sp|O14467|MBF1_YEAST,67-4-III,4,187210000,LFQ_intensity,evol-,MS2,MS2evol-,high,MS2evol-high
sp|O14467|MBF1_YEAST,22C6,1,340320000,LFQ_intensity,evol+,MS2,MS2evol+,high,MS2evol+high
sp|O14467|MBF1_YEAST,22C6,2,262940000,LFQ_intensity,evol+,MS2,MS2evol+,high,MS2evol+high
sp|O14467|MBF1_YEAST,22C6,3,270330000,LFQ_intensity,evol+,MS2,MS2evol+,high,MS2evol+high
sp|O14467|MBF1_YEAST,22C6,4,275070000,LFQ_intensity,evol+,MS2,MS2evol+,high,MS2evol+high
sp|O14467|MBF1_YEAST,22D4,1,185080000,LFQ_intensity,evol+,MS2,MS2evol+,low,MS2evol+low
sp|O14467|MBF1_YEAST,22D4,2,178880000,LFQ_intensity,evol+,MS2,MS2evol+,low,MS2evol+low
sp|O14467|MBF1_YEAST,22D4,3,205090000,LFQ_intensity,evol+,MS2,MS2evol+,low,MS2evol+low
sp|O14467|MBF1_YEAST,22D4,4,172440000,LFQ_intensity,evol+,MS2,MS2evol+,low,MS2evol+low
sp|O14467|MBF1_YEAST,24B5,1,143330000,LFQ_intensity,evol+,MS2,MS2evol+,low,MS2evol+low
sp|O14467|MBF1_YEAST,24B5,2,165130000,LFQ_intensity,evol+,MS2,MS2evol+,low,MS2evol+low
sp|O14467|MBF1_YEAST,24B5,3,169040000,LFQ_intensity,evol+,MS2,MS2evol+,low,MS2evol+low
sp|O14467|MBF1_YEAST,24B5,4,170510000,LFQ_intensity,evol+,MS2,MS2evol+,low,MS2evol+low
sp|O14467|MBF1_YEAST,24D2,1,135180000,LFQ_intensity,evol+,MS2,MS2evol+,low,MS2evol+low
sp|O14467|MBF1_YEAST,24D2,2,168660000,LFQ_intensity,evol+,MS2,MS2evol+,low,MS2evol+low
sp|O14467|MBF1_YEAST,24D2,3,177320000,LFQ_intensity,evol+,MS2,MS2evol+,low,MS2evol+low
sp|O14467|MBF1_YEAST,24D2,4,167950000,LFQ_intensity,evol+,MS2,MS2evol+,low,MS2evol+low
sp|O14467|MBF1_YEAST,24D3,1,122900000,LFQ_intensity,evol+,MS2,MS2evol+,high,MS2evol+high
sp|O14467|MBF1_YEAST,24D3,2,139320000,LFQ_intensity,evol+,MS2,MS2evol+,high,MS2evol+high
sp|O14467|MBF1_YEAST,24D3,3,162150000,LFQ_intensity,evol+,MS2,MS2evol+,high,MS2evol+high
sp|O14467|MBF1_YEAST,24D3,4,144430000,LFQ_intensity,evol+,MS2,MS2evol+,high,MS2evol+high
sp|O43137|YB085_YEAST,85-1-2,1,33826000,LFQ_intensity,evol-,MS1,MS1evol-,low,MS1evol-low
sp|O43137|YB085_YEAST,85-1-2,2,22373000,LFQ_intensity,evol-,MS1,MS1evol-,low,MS1evol-low
sp|O43137|YB085_YEAST,85-1-2,3,17099000,LFQ_intensity,evol-,MS1,MS1evol-,low,MS1evol-low
sp|O43137|YB085_YEAST,85-1-2,4,24629000,LFQ_intensity,evol-,MS1,MS1evol-,low,MS1evol-low
sp|O43137|YB085_YEAST,85-5-2,1,26575000,LFQ_intensity,evol-,MS1,MS1evol-,low,MS1evol-low
sp|O43137|YB085_YEAST,85-5-2,2,22593000,LFQ_intensity,evol-,MS1,MS1evol-,low,MS1evol-low
sp|O43137|YB085_YEAST,85-5-2,3,18327000,LFQ_intensity,evol-,MS1,MS1evol-,low,MS1evol-low
sp|O43137|YB085_YEAST,85-5-2,4,0,LFQ_intensity,evol-,MS1,MS1evol-,low,MS1evol-low
sp|O43137|YB085_YEAST,85-6-1,1,21508000,LFQ_intensity,evol-,MS1,MS1evol-,low,MS1evol-low
sp|O43137|YB085_YEAST,85-6-1,2,28549000,LFQ_intensity,evol-,MS1,MS1evol-,low,MS1evol-low
sp|O43137|YB085_YEAST,85-6-1,3,30378000,LFQ_intensity,evol-,MS1,MS1evol-,low,MS1evol-low
sp|O43137|YB085_YEAST,85-6-1,4,14872000,LFQ_intensity,evol-,MS1,MS1evol-,low,MS1evol-low
sp|O43137|YB085_YEAST,85-6-6,1,20860000,LFQ_intensity,evol-,MS1,MS1evol-,low,MS1evol-low
sp|O43137|YB085_YEAST,85-6-6,2,23866000,LFQ_intensity,evol-,MS1,MS1evol-,low,MS1evol-low
sp|O43137|YB085_YEAST,85-6-6,3,31465000,LFQ_intensity,evol-,MS1,MS1evol-,low,MS1evol-low
sp|O43137|YB085_YEAST,85-6-6,4,20278000,LFQ_intensity,evol-,MS1,MS1evol-,low,MS1evol-low
sp|O43137|YB085_YEAST,22A6,1,21872000,LFQ_intensity,evol+,MS1,MS1evol+,low,MS1evol+low
sp|O43137|YB085_YEAST,22A6,2,19016000,LFQ_intensity,evol+,MS1,MS1evol+,low,MS1evol+low
sp|O43137|YB085_YEAST,22A6,3,26311000,LFQ_intensity,evol+,MS1,MS1evol+,low,MS1evol+low
sp|O43137|YB085_YEAST,22A6,4,35882000,LFQ_intensity,evol+,MS1,MS1evol+,low,MS1evol+low
sp|O43137|YB085_YEAST,22B1,1,26462000,LFQ_intensity,evol+,MS1,MS1evol+,low,MS1evol+low
sp|O43137|YB085_YEAST,22B1,2,31306000,LFQ_intensity,evol+,MS1,MS1evol+,low,MS1evol+low
sp|O43137|YB085_YEAST,22B1,3,31603000,LFQ_intensity,evol+,MS1,MS1evol+,low,MS1evol+low
sp|O43137|YB085_YEAST,22B1,4,26146000,LFQ_intensity,evol+,MS1,MS1evol+,low,MS1evol+low
sp|O43137|YB085_YEAST,22B3,1,49161000,LFQ_intensity,evol+,MS1,MS1evol+,low,MS1evol+low
sp|O43137|YB085_YEAST,22B3,2,38914000,LFQ_intensity,evol+,MS1,MS1evol+,low,MS1evol+low
sp|O43137|YB085_YEAST,22B3,3,39945000,LFQ_intensity,evol+,MS1,MS1evol+,low,MS1evol+low
sp|O43137|YB085_YEAST,22B3,4,30484000,LFQ_intensity,evol+,MS1,MS1evol+,low,MS1evol+low
sp|O43137|YB085_YEAST,22C2,1,18734000,LFQ_intensity,evol+,MS1,MS1evol+,low,MS1evol+low
sp|O43137|YB085_YEAST,22C2,2,25092000,LFQ_intensity,evol+,MS1,MS1evol+,low,MS1evol+low
sp|O43137|YB085_YEAST,22C2,3,22895000,LFQ_intensity,evol+,MS1,MS1evol+,low,MS1evol+low
sp|O43137|YB085_YEAST,22C2,4,16472000,LFQ_intensity,evol+,MS1,MS1evol+,low,MS1evol+low
sp|O43137|YB085_YEAST,24B1,1,17159000,LFQ_intensity,evol+,MS1,MS1evol+,high,MS1evol+high
sp|O43137|YB085_YEAST,24B1,2,26688000,LFQ_intensity,evol+,MS1,MS1evol+,high,MS1evol+high
sp|O43137|YB085_YEAST,24B1,3,25662000,LFQ_intensity,evol+,MS1,MS1evol+,high,MS1evol+high
sp|O43137|YB085_YEAST,24B1,4,19820000,LFQ_intensity,evol+,MS1,MS1evol+,high,MS1evol+high
sp|O43137|YB085_YEAST,24B4,1,16099000,LFQ_intensity,evol+,MS1,MS1evol+,high,MS1evol+high
sp|O43137|YB085_YEAST,24B4,2,16360000,LFQ_intensity,evol+,MS1,MS1evol+,high,MS1evol+high
sp|O43137|YB085_YEAST,24B4,3,20488000,LFQ_intensity,evol+,MS1,MS1evol+,high,MS1evol+high
sp|O43137|YB085_YEAST,24B4,4,0,LFQ_intensity,evol+,MS1,MS1evol+,high,MS1evol+high
sp|O43137|YB085_YEAST,41B2,1,23263000,LFQ_intensity,evol+,MS1,MS1evol+,low,MS1evol+low
sp|O43137|YB085_YEAST,41B2,2,20741000,LFQ_intensity,evol+,MS1,MS1evol+,low,MS1evol+low
sp|O43137|YB085_YEAST,41B2,3,20026000,LFQ_intensity,evol+,MS1,MS1evol+,low,MS1evol+low
sp|O43137|YB085_YEAST,41B2,4,14869000,LFQ_intensity,evol+,MS1,MS1evol+,low,MS1evol+low
sp|O43137|YB085_YEAST,41B4,1,17552000,LFQ_intensity,evol+,MS1,MS1evol+,high,MS1evol+high
sp|O43137|YB085_YEAST,41B4,2,29256000,LFQ_intensity,evol+,MS1,MS1evol+,high,MS1evol+high
sp|O43137|YB085_YEAST,41B4,3,21979000,LFQ_intensity,evol+,MS1,MS1evol+,high,MS1evol+high
sp|O43137|YB085_YEAST,41B4,4,19823000,LFQ_intensity,evol+,MS1,MS1evol+,high,MS1evol+high
sp|O43137|YB085_YEAST,67-1-2,1,22450000,LFQ_intensity,evol-,MS2,MS2evol-,high,MS2evol-high
sp|O43137|YB085_YEAST,67-1-2,2,25085000,LFQ_intensity,evol-,MS2,MS2evol-,high,MS2evol-high
sp|O43137|YB085_YEAST,67-1-2,3,18068000,LFQ_intensity,evol-,MS2,MS2evol-,high,MS2evol-high
sp|O43137|YB085_YEAST,67-1-2,4,14634000,LFQ_intensity,evol-,MS2,MS2evol-,high,MS2evol-high
sp|O43137|YB085_YEAST,67-1-II,1,15407000,LFQ_intensity,evol-,MS2,MS2evol-,high,MS2evol-high
sp|O43137|YB085_YEAST,67-1-II,2,0,LFQ_intensity,evol-,MS2,MS2evol-,high,MS2evol-high
sp|O43137|YB085_YEAST,67-1-II,3,12491000,LFQ_intensity,evol-,MS2,MS2evol-,high,MS2evol-high
sp|O43137|YB085_YEAST,67-1-II,4,9775900,LFQ_intensity,evol-,MS2,MS2evol-,high,MS2evol-high
sp|O43137|YB085_YEAST,67-4-3,1,24740000,LFQ_intensity,evol-,MS2,MS2evol-,high,MS2evol-high
sp|O43137|YB085_YEAST,67-4-3,2,18110000,LFQ_intensity,evol-,MS2,MS2evol-,high,MS2evol-high
sp|O43137|YB085_YEAST,67-4-3,3,25181000,LFQ_intensity,evol-,MS2,MS2evol-,high,MS2evol-high
sp|O43137|YB085_YEAST,67-4-3,4,23642000,LFQ_intensity,evol-,MS2,MS2evol-,high,MS2evol-high
sp|O43137|YB085_YEAST,67-4-III,1,31739000,LFQ_intensity,evol-,MS2,MS2evol-,high,MS2evol-high
sp|O43137|YB085_YEAST,67-4-III,2,19867000,LFQ_intensity,evol-,MS2,MS2evol-,high,MS2evol-high
sp|O43137|YB085_YEAST,67-4-III,3,18069000,LFQ_intensity,evol-,MS2,MS2evol-,high,MS2evol-high
sp|O43137|YB085_YEAST,67-4-III,4,33374000,LFQ_intensity,evol-,MS2,MS2evol-,high,MS2evol-high
sp|O43137|YB085_YEAST,22C6,1,23332000,LFQ_intensity,evol+,MS2,MS2evol+,high,MS2evol+high
sp|O43137|YB085_YEAST,22C6,2,34935000,LFQ_intensity,evol+,MS2,MS2evol+,high,MS2evol+high
sp|O43137|YB085_YEAST,22C6,3,20176000,LFQ_intensity,evol+,MS2,MS2evol+,high,MS2evol+high
sp|O43137|YB085_YEAST,22C6,4,46209000,LFQ_intensity,evol+,MS2,MS2evol+,high,MS2evol+high
sp|O43137|YB085_YEAST,22D4,1,24716000,LFQ_intensity,evol+,MS2,MS2evol+,low,MS2evol+low
sp|O43137|YB085_YEAST,22D4,2,26052000,LFQ_intensity,evol+,MS2,MS2evol+,low,MS2evol+low
sp|O43137|YB085_YEAST,22D4,3,18639000,LFQ_intensity,evol+,MS2,MS2evol+,low,MS2evol+low
sp|O43137|YB085_YEAST,22D4,4,17472000,LFQ_intensity,evol+,MS2,MS2evol+,low,MS2evol+low
sp|O43137|YB085_YEAST,24B5,1,40746000,LFQ_intensity,evol+,MS2,MS2evol+,low,MS2evol+low
sp|O43137|YB085_YEAST,24B5,2,25894000,LFQ_intensity,evol+,MS2,MS2evol+,low,MS2evol+low
sp|O43137|YB085_YEAST,24B5,3,27120000,LFQ_intensity,evol+,MS2,MS2evol+,low,MS2evol+low
sp|O43137|YB085_YEAST,24B5,4,18030000,LFQ_intensity,evol+,MS2,MS2evol+,low,MS2evol+low
sp|O43137|YB085_YEAST,24D2,1,18151000,LFQ_intensity,evol+,MS2,MS2evol+,low,MS2evol+low
sp|O43137|YB085_YEAST,24D2,2,21267000,LFQ_intensity,evol+,MS2,MS2evol+,low,MS2evol+low
sp|O43137|YB085_YEAST,24D2,3,19038000,LFQ_intensity,evol+,MS2,MS2evol+,low,MS2evol+low
sp|O43137|YB085_YEAST,24D2,4,14249000,LFQ_intensity,evol+,MS2,MS2evol+,low,MS2evol+low
sp|O43137|YB085_YEAST,24D3,1,23435000,LFQ_intensity,evol+,MS2,MS2evol+,high,MS2evol+high
sp|O43137|YB085_YEAST,24D3,2,21787000,LFQ_intensity,evol+,MS2,MS2evol+,high,MS2evol+high
sp|O43137|YB085_YEAST,24D3,3,23376000,LFQ_intensity,evol+,MS2,MS2evol+,high,MS2evol+high
sp|O43137|YB085_YEAST,24D3,4,23254000,LFQ_intensity,evol+,MS2,MS2evol+,high,MS2evol+high
sp|O74700|TIM9_YEAST,85-1-2,1,20846000,LFQ_intensity,evol-,MS1,MS1evol-,low,MS1evol-low
sp|O74700|TIM9_YEAST,85-1-2,2,0,LFQ_intensity,evol-,MS1,MS1evol-,low,MS1evol-low
sp|O74700|TIM9_YEAST,85-1-2,3,42391000,LFQ_intensity,evol-,MS1,MS1evol-,low,MS1evol-low
sp|O74700|TIM9_YEAST,85-1-2,4,34188000,LFQ_intensity,evol-,MS1,MS1evol-,low,MS1evol-low
sp|O74700|TIM9_YEAST,85-5-2,1,0,LFQ_intensity,evol-,MS1,MS1evol-,low,MS1evol-low
sp|O74700|TIM9_YEAST,85-5-2,2,36772000,LFQ_intensity,evol-,MS1,MS1evol-,low,MS1evol-low
sp|O74700|TIM9_YEAST,85-5-2,3,0,LFQ_intensity,evol-,MS1,MS1evol-,low,MS1evol-low
sp|O74700|TIM9_YEAST,85-5-2,4,0,LFQ_intensity,evol-,MS1,MS1evol-,low,MS1evol-low
sp|O74700|TIM9_YEAST,85-6-1,1,31816000,LFQ_intensity,evol-,MS1,MS1evol-,low,MS1evol-low
sp|O74700|TIM9_YEAST,85-6-1,2,0,LFQ_intensity,evol-,MS1,MS1evol-,low,MS1evol-low
sp|O74700|TIM9_YEAST,85-6-1,3,29354000,LFQ_intensity,evol-,MS1,MS1evol-,low,MS1evol-low
sp|O74700|TIM9_YEAST,85-6-1,4,0,LFQ_intensity,evol-,MS1,MS1evol-,low,MS1evol-low
sp|O74700|TIM9_YEAST,85-6-6,1,21959000,LFQ_intensity,evol-,MS1,MS1evol-,low,MS1evol-low
sp|O74700|TIM9_YEAST,85-6-6,2,15830000,LFQ_intensity,evol-,MS1,MS1evol-,low,MS1evol-low
sp|O74700|TIM9_YEAST,85-6-6,3,24504000,LFQ_intensity,evol-,MS1,MS1evol-,low,MS1evol-low
sp|O74700|TIM9_YEAST,85-6-6,4,0,LFQ_intensity,evol-,MS1,MS1evol-,low,MS1evol-low
sp|O74700|TIM9_YEAST,22A6,1,0,LFQ_intensity,evol+,MS1,MS1evol+,low,MS1evol+low
sp|O74700|TIM9_YEAST,22A6,2,0,LFQ_intensity,evol+,MS1,MS1evol+,low,MS1evol+low
sp|O74700|TIM9_YEAST,22A6,3,0,LFQ_intensity,evol+,MS1,MS1evol+,low,MS1evol+low
sp|O74700|TIM9_YEAST,22A6,4,0,LFQ_intensity,evol+,MS1,MS1evol+,low,MS1evol+low
sp|O74700|TIM9_YEAST,22B1,1,0,LFQ_intensity,evol+,MS1,MS1evol+,low,MS1evol+low
sp|O74700|TIM9_YEAST,22B1,2,0,LFQ_intensity,evol+,MS1,MS1evol+,low,MS1evol+low
sp|O74700|TIM9_YEAST,22B1,3,0,LFQ_intensity,evol+,MS1,MS1evol+,low,MS1evol+low
sp|O74700|TIM9_YEAST,22B1,4,17311000,LFQ_intensity,evol+,MS1,MS1evol+,low,MS1evol+low
sp|O74700|TIM9_YEAST,22B3,1,23430000,LFQ_intensity,evol+,MS1,MS1evol+,low,MS1evol+low
sp|O74700|TIM9_YEAST,22B3,2,26037000,LFQ_intensity,evol+,MS1,MS1evol+,low,MS1evol+low
sp|O74700|TIM9_YEAST,22B3,3,22509000,LFQ_intensity,evol+,MS1,MS1evol+,low,MS1evol+low
sp|O74700|TIM9_YEAST,22B3,4,0,LFQ_intensity,evol+,MS1,MS1evol+,low,MS1evol+low
sp|O74700|TIM9_YEAST,22C2,1,0,LFQ_intensity,evol+,MS1,MS1evol+,low,MS1evol+low
sp|O74700|TIM9_YEAST,22C2,2,0,LFQ_intensity,evol+,MS1,MS1evol+,low,MS1evol+low
sp|O74700|TIM9_YEAST,22C2,3,24791000,LFQ_intensity,evol+,MS1,MS1evol+,low,MS1evol+low
sp|O74700|TIM9_YEAST,22C2,4,0,LFQ_intensity,evol+,MS1,MS1evol+,low,MS1evol+low
sp|O74700|TIM9_YEAST,24B1,1,0,LFQ_intensity,evol+,MS1,MS1evol+,high,MS1evol+high
sp|O74700|TIM9_YEAST,24B1,2,0,LFQ_intensity,evol+,MS1,MS1evol+,high,MS1evol+high
sp|O74700|TIM9_YEAST,24B1,3,0,LFQ_intensity,evol+,MS1,MS1evol+,high,MS1evol+high
sp|O74700|TIM9_YEAST,24B1,4,17237000,LFQ_intensity,evol+,MS1,MS1evol+,high,MS1evol+high
sp|O74700|TIM9_YEAST,24B4,1,21661000,LFQ_intensity,evol+,MS1,MS1evol+,high,MS1evol+high
sp|O74700|TIM9_YEAST,24B4,2,0,LFQ_intensity,evol+,MS1,MS1evol+,high,MS1evol+high
sp|O74700|TIM9_YEAST,24B4,3,35704000,LFQ_intensity,evol+,MS1,MS1evol+,high,MS1evol+high
sp|O74700|TIM9_YEAST,24B4,4,23926000,LFQ_intensity,evol+,MS1,MS1evol+,high,MS1evol+high
sp|O74700|TIM9_YEAST,41B2,1,0,LFQ_intensity,evol+,MS1,MS1evol+,low,MS1evol+low
sp|O74700|TIM9_YEAST,41B2,2,20243000,LFQ_intensity,evol+,MS1,MS1evol+,low,MS1evol+low
sp|O74700|TIM9_YEAST,41B2,3,31150000,LFQ_intensity,evol+,MS1,MS1evol+,low,MS1evol+low
sp|O74700|TIM9_YEAST,41B2,4,0,LFQ_intensity,evol+,MS1,MS1evol+,low,MS1evol+low
sp|O74700|TIM9_YEAST,41B4,1,20427000,LFQ_intensity,evol+,MS1,MS1evol+,high,MS1evol+high
sp|O74700|TIM9_YEAST,41B4,2,0,LFQ_intensity,evol+,MS1,MS1evol+,high,MS1evol+high
sp|O74700|TIM9_YEAST,41B4,3,18672000,LFQ_intensity,evol+,MS1,MS1evol+,high,MS1evol+high
sp|O74700|TIM9_YEAST,41B4,4,0,LFQ_intensity,evol+,MS1,MS1evol+,high,MS1evol+high
sp|O74700|TIM9_YEAST,67-1-2,1,20679000,LFQ_intensity,evol-,MS2,MS2evol-,high,MS2evol-high
sp|O74700|TIM9_YEAST,67-1-2,2,19926000,LFQ_intensity,evol-,MS2,MS2evol-,high,MS2evol-high
sp|O74700|TIM9_YEAST,67-1-2,3,14379000,LFQ_intensity,evol-,MS2,MS2evol-,high,MS2evol-high
sp|O74700|TIM9_YEAST,67-1-2,4,28628000,LFQ_intensity,evol-,MS2,MS2evol-,high,MS2evol-high
sp|O74700|TIM9_YEAST,67-1-II,1,0,LFQ_intensity,evol-,MS2,MS2evol-,high,MS2evol-high
sp|O74700|TIM9_YEAST,67-1-II,2,28839000,LFQ_intensity,evol-,MS2,MS2evol-,high,MS2evol-high
sp|O74700|TIM9_YEAST,67-1-II,3,0,LFQ_intensity,evol-,MS2,MS2evol-,high,MS2evol-high
sp|O74700|TIM9_YEAST,67-1-II,4,22526000,LFQ_intensity,evol-,MS2,MS2evol-,high,MS2evol-high
sp|O74700|TIM9_YEAST,67-4-3,1,0,LFQ_intensity,evol-,MS2,MS2evol-,high,MS2evol-high
sp|O74700|TIM9_YEAST,67-4-3,2,0,LFQ_intensity,evol-,MS2,MS2evol-,high,MS2evol-high
sp|O74700|TIM9_YEAST,67-4-3,3,25410000,LFQ_intensity,evol-,MS2,MS2evol-,high,MS2evol-high
sp|O74700|TIM9_YEAST,67-4-3,4,0,LFQ_intensity,evol-,MS2,MS2evol-,high,MS2evol-high
sp|O74700|TIM9_YEAST,67-4-III,1,21734000,LFQ_intensity,evol-,MS2,MS2evol-,high,MS2evol-high
sp|O74700|TIM9_YEAST,67-4-III,2,31354000,LFQ_intensity,evol-,MS2,MS2evol-,high,MS2evol-high
sp|O74700|TIM9_YEAST,67-4-III,3,0,LFQ_intensity,evol-,MS2,MS2evol-,high,MS2evol-high
sp|O74700|TIM9_YEAST,67-4-III,4,0,LFQ_intensity,evol-,MS2,MS2evol-,high,MS2evol-high
sp|O74700|TIM9_YEAST,22C6,1,21299000,LFQ_intensity,evol+,MS2,MS2evol+,high,MS2evol+high
sp|O74700|TIM9_YEAST,22C6,2,0,LFQ_intensity,evol+,MS2,MS2evol+,high,MS2evol+high
sp|O74700|TIM9_YEAST,22C6,3,0,LFQ_intensity,evol+,MS2,MS2evol+,high,MS2evol+high
sp|O74700|TIM9_YEAST,22C6,4,16548000,LFQ_intensity,evol+,MS2,MS2evol+,high,MS2evol+high
sp|O74700|TIM9_YEAST,22D4,1,36029000,LFQ_intensity,evol+,MS2,MS2evol+,low,MS2evol+low
sp|O74700|TIM9_YEAST,22D4,2,28318000,LFQ_intensity,evol+,MS2,MS2evol+,low,MS2evol+low
sp|O74700|TIM9_YEAST,22D4,3,26708000,LFQ_intensity,evol+,MS2,MS2evol+,low,MS2evol+low
sp|O74700|TIM9_YEAST,22D4,4,24434000,LFQ_intensity,evol+,MS2,MS2evol+,low,MS2evol+low
sp|O74700|TIM9_YEAST,24B5,1,25802000,LFQ_intensity,evol+,MS2,MS2evol+,low,MS2evol+low
sp|O74700|TIM9_YEAST,24B5,2,0,LFQ_intensity,evol+,MS2,MS2evol+,low,MS2evol+low
sp|O74700|TIM9_YEAST,24B5,3,19701000,LFQ_intensity,evol+,MS2,MS2evol+,low,MS2evol+low
sp|O74700|TIM9_YEAST,24B5,4,29224000,LFQ_intensity,evol+,MS2,MS2evol+,low,MS2evol+low
sp|O74700|TIM9_YEAST,24D2,1,19394000,LFQ_intensity,evol+,MS2,MS2evol+,low,MS2evol+low
sp|O74700|TIM9_YEAST,24D2,2,0,LFQ_intensity,evol+,MS2,MS2evol+,low,MS2evol+low
sp|O74700|TIM9_YEAST,24D2,3,17766000,LFQ_intensity,evol+,MS2,MS2evol+,low,MS2evol+low
sp|O74700|TIM9_YEAST,24D2,4,29857000,LFQ_intensity,evol+,MS2,MS2evol+,low,MS2evol+low
sp|O74700|TIM9_YEAST,24D3,1,0,LFQ_intensity,evol+,MS2,MS2evol+,high,MS2evol+high
sp|O74700|TIM9_YEAST,24D3,2,22896000,LFQ_intensity,evol+,MS2,MS2evol+,high,MS2evol+high
sp|O74700|TIM9_YEAST,24D3,3,0,LFQ_intensity,evol+,MS2,MS2evol+,high,MS2evol+high
sp|O74700|TIM9_YEAST,24D3,4,26717000,LFQ_intensity,evol+,MS2,MS2evol+,high,MS2evol+high
sp|P00045|CYC7_YEAST,85-1-2,1,65519000,LFQ_intensity,evol-,MS1,MS1evol-,low,MS1evol-low
sp|P00045|CYC7_YEAST,85-1-2,2,49538000,LFQ_intensity,evol-,MS1,MS1evol-,low,MS1evol-low
sp|P00045|CYC7_YEAST,85-1-2,3,51527000,LFQ_intensity,evol-,MS1,MS1evol-,low,MS1evol-low
sp|P00045|CYC7_YEAST,85-1-2,4,66480000,LFQ_intensity,evol-,MS1,MS1evol-,low,MS1evol-low
sp|P00045|CYC7_YEAST,85-5-2,1,75027000,LFQ_intensity,evol-,MS1,MS1evol-,low,MS1evol-low
sp|P00045|CYC7_YEAST,85-5-2,2,87632000,LFQ_intensity,evol-,MS1,MS1evol-,low,MS1evol-low
sp|P00045|CYC7_YEAST,85-5-2,3,80631000,LFQ_intensity,evol-,MS1,MS1evol-,low,MS1evol-low
sp|P00045|CYC7_YEAST,85-5-2,4,84273000,LFQ_intensity,evol-,MS1,MS1evol-,low,MS1evol-low
sp|P00045|CYC7_YEAST,85-6-1,1,45870000,LFQ_intensity,evol-,MS1,MS1evol-,low,MS1evol-low
sp|P00045|CYC7_YEAST,85-6-1,2,61954000,LFQ_intensity,evol-,MS1,MS1evol-,low,MS1evol-low
sp|P00045|CYC7_YEAST,85-6-1,3,61880000,LFQ_intensity,evol-,MS1,MS1evol-,low,MS1evol-low
sp|P00045|CYC7_YEAST,85-6-1,4,54782000,LFQ_intensity,evol-,MS1,MS1evol-,low,MS1evol-low
sp|P00045|CYC7_YEAST,85-6-6,1,60539000,LFQ_intensity,evol-,MS1,MS1evol-,low,MS1evol-low
sp|P00045|CYC7_YEAST,85-6-6,2,33169000,LFQ_intensity,evol-,MS1,MS1evol-,low,MS1evol-low
sp|P00045|CYC7_YEAST,85-6-6,3,51075000,LFQ_intensity,evol-,MS1,MS1evol-,low,MS1evol-low
sp|P00045|CYC7_YEAST,85-6-6,4,67903000,LFQ_intensity,evol-,MS1,MS1evol-,low,MS1evol-low
sp|P00045|CYC7_YEAST,22A6,1,51010000,LFQ_intensity,evol+,MS1,MS1evol+,low,MS1evol+low
sp|P00045|CYC7_YEAST,22A6,2,60025000,LFQ_intensity,evol+,MS1,MS1evol+,low,MS1evol+low
sp|P00045|CYC7_YEAST,22A6,3,71225000,LFQ_intensity,evol+,MS1,MS1evol+,low,MS1evol+low
sp|P00045|CYC7_YEAST,22A6,4,63180000,LFQ_intensity,evol+,MS1,MS1evol+,low,MS1evol+low
sp|P00045|CYC7_YEAST,22B1,1,54022000,LFQ_intensity,evol+,MS1,MS1evol+,low,MS1evol+low
sp|P00045|CYC7_YEAST,22B1,2,64894000,LFQ_intensity,evol+,MS1,MS1evol+,low,MS1evol+low
sp|P00045|CYC7_YEAST,22B1,3,72785000,LFQ_intensity,evol+,MS1,MS1evol+,low,MS1evol+low
sp|P00045|CYC7_YEAST,22B1,4,67056000,LFQ_intensity,evol+,MS1,MS1evol+,low,MS1evol+low
sp|P00045|CYC7_YEAST,22B3,1,31902000,LFQ_intensity,evol+,MS1,MS1evol+,low,MS1evol+low
sp|P00045|CYC7_YEAST,22B3,2,36781000,LFQ_intensity,evol+,MS1,MS1evol+,low,MS1evol+low
sp|P00045|CYC7_YEAST,22B3,3,31388000,LFQ_intensity,evol+,MS1,MS1evol+,low,MS1evol+low
sp|P00045|CYC7_YEAST,22B3,4,36224000,LFQ_intensity,evol+,MS1,MS1evol+,low,MS1evol+low
sp|P00045|CYC7_YEAST,22C2,1,50420000,LFQ_intensity,evol+,MS1,MS1evol+,low,MS1evol+low
sp|P00045|CYC7_YEAST,22C2,2,58529000,LFQ_intensity,evol+,MS1,MS1evol+,low,MS1evol+low
sp|P00045|CYC7_YEAST,22C2,3,55368000,LFQ_intensity,evol+,MS1,MS1evol+,low,MS1evol+low
sp|P00045|CYC7_YEAST,22C2,4,65485000,LFQ_intensity,evol+,MS1,MS1evol+,low,MS1evol+low
sp|P00045|CYC7_YEAST,24B1,1,57280000,LFQ_intensity,evol+,MS1,MS1evol+,high,MS1evol+high
sp|P00045|CYC7_YEAST,24B1,2,55749000,LFQ_intensity,evol+,MS1,MS1evol+,high,MS1evol+high
sp|P00045|CYC7_YEAST,24B1,3,50382000,LFQ_intensity,evol+,MS1,MS1evol+,high,MS1evol+high
sp|P00045|CYC7_YEAST,24B1,4,40341000,LFQ_intensity,evol+,MS1,MS1evol+,high,MS1evol+high
sp|P00045|CYC7_YEAST,24B4,1,17613000,LFQ_intensity,evol+,MS1,MS1evol+,high,MS1evol+high
sp|P00045|CYC7_YEAST,24B4,2,20051000,LFQ_intensity,evol+,MS1,MS1evol+,high,MS1evol+high
sp|P00045|CYC7_YEAST,24B4,3,0,LFQ_intensity,evol+,MS1,MS1evol+,high,MS1evol+high
sp|P00045|CYC7_YEAST,24B4,4,28442000,LFQ_intensity,evol+,MS1,MS1evol+,high,MS1evol+high
sp|P00045|CYC7_YEAST,41B2,1,33598000,LFQ_intensity,evol+,MS1,MS1evol+,low,MS1evol+low
sp|P00045|CYC7_YEAST,41B2,2,28750000,LFQ_intensity,evol+,MS1,MS1evol+,low,MS1evol+low
sp|P00045|CYC7_YEAST,41B2,3,28989000,LFQ_intensity,evol+,MS1,MS1evol+,low,MS1evol+low
sp|P00045|CYC7_YEAST,41B2,4,27751000,LFQ_intensity,evol+,MS1,MS1evol+,low,MS1evol+low
sp|P00045|CYC7_YEAST,41B4,1,45365000,LFQ_intensity,evol+,MS1,MS1evol+,high,MS1evol+high
sp|P00045|CYC7_YEAST,41B4,2,35875000,LFQ_intensity,evol+,MS1,MS1evol+,high,MS1evol+high
sp|P00045|CYC7_YEAST,41B4,3,42850000,LFQ_intensity,evol+,MS1,MS1evol+,high,MS1evol+high
sp|P00045|CYC7_YEAST,41B4,4,36311000,LFQ_intensity,evol+,MS1,MS1evol+,high,MS1evol+high
sp|P00045|CYC7_YEAST,67-1-2,1,19341000,LFQ_intensity,evol-,MS2,MS2evol-,high,MS2evol-high
sp|P00045|CYC7_YEAST,67-1-2,2,14237000,LFQ_intensity,evol-,MS2,MS2evol-,high,MS2evol-high
sp|P00045|CYC7_YEAST,67-1-2,3,21222000,LFQ_intensity,evol-,MS2,MS2evol-,high,MS2evol-high
sp|P00045|CYC7_YEAST,67-1-2,4,33386000,LFQ_intensity,evol-,MS2,MS2evol-,high,MS2evol-high
sp|P00045|CYC7_YEAST,67-1-II,1,57186000,LFQ_intensity,evol-,MS2,MS2evol-,high,MS2evol-high
sp|P00045|CYC7_YEAST,67-1-II,2,84111000,LFQ_intensity,evol-,MS2,MS2evol-,high,MS2evol-high
sp|P00045|CYC7_YEAST,67-1-II,3,60610000,LFQ_intensity,evol-,MS2,MS2evol-,high,MS2evol-high
sp|P00045|CYC7_YEAST,67-1-II,4,60200000,LFQ_intensity,evol-,MS2,MS2evol-,high,MS2evol-high
sp|P00045|CYC7_YEAST,67-4-3,1,19893000,LFQ_intensity,evol-,MS2,MS2evol-,high,MS2evol-high
sp|P00045|CYC7_YEAST,67-4-3,2,23376000,LFQ_intensity,evol-,MS2,MS2evol-,high,MS2evol-high
sp|P00045|CYC7_YEAST,67-4-3,3,19530000,LFQ_intensity,evol-,MS2,MS2evol-,high,MS2evol-high
sp|P00045|CYC7_YEAST,67-4-3,4,22498000,LFQ_intensity,evol-,MS2,MS2evol-,high,MS2evol-high
sp|P00045|CYC7_YEAST,67-4-III,1,25557000,LFQ_intensity,evol-,MS2,MS2evol-,high,MS2evol-high
sp|P00045|CYC7_YEAST,67-4-III,2,15652000,LFQ_intensity,evol-,MS2,MS2evol-,high,MS2evol-high
sp|P00045|CYC7_YEAST,67-4-III,3,17701000,LFQ_intensity,evol-,MS2,MS2evol-,high,MS2evol-high
sp|P00045|CYC7_YEAST,67-4-III,4,26095000,LFQ_intensity,evol-,MS2,MS2evol-,high,MS2evol-high
sp|P00045|CYC7_YEAST,22C6,1,13691000,LFQ_intensity,evol+,MS2,MS2evol+,high,MS2evol+high
sp|P00045|CYC7_YEAST,22C6,2,24219000,LFQ_intensity,evol+,MS2,MS2evol+,high,MS2evol+high
sp|P00045|CYC7_YEAST,22C6,3,24890000,LFQ_intensity,evol+,MS2,MS2evol+,high,MS2evol+high
sp|P00045|CYC7_YEAST,22C6,4,16692000,LFQ_intensity,evol+,MS2,MS2evol+,high,MS2evol+high
sp|P00045|CYC7_YEAST,22D4,1,28762000,LFQ_intensity,evol+,MS2,MS2evol+,low,MS2evol+low
sp|P00045|CYC7_YEAST,22D4,2,33795000,LFQ_intensity,evol+,MS2,MS2evol+,low,MS2evol+low
sp|P00045|CYC7_YEAST,22D4,3,16948000,LFQ_intensity,evol+,MS2,MS2evol+,low,MS2evol+low
sp|P00045|CYC7_YEAST,22D4,4,32265000,LFQ_intensity,evol+,MS2,MS2evol+,low,MS2evol+low
sp|P00045|CYC7_YEAST,24B5,1,17149000,LFQ_intensity,evol+,MS2,MS2evol+,low,MS2evol+low
sp|P00045|CYC7_YEAST,24B5,2,21623000,LFQ_intensity,evol+,MS2,MS2evol+,low,MS2evol+low
sp|P00045|CYC7_YEAST,24B5,3,15360000,LFQ_intensity,evol+,MS2,MS2evol+,low,MS2evol+low
sp|P00045|CYC7_YEAST,24B5,4,32554000,LFQ_intensity,evol+,MS2,MS2evol+,low,MS2evol+low
sp|P00045|CYC7_YEAST,24D2,1,20321000,LFQ_intensity,evol+,MS2,MS2evol+,low,MS2evol+low
sp|P00045|CYC7_YEAST,24D2,2,18243000,LFQ_intensity,evol+,MS2,MS2evol+,low,MS2evol+low
sp|P00045|CYC7_YEAST,24D2,3,23065000,LFQ_intensity,evol+,MS2,MS2evol+,low,MS2evol+low
sp|P00045|CYC7_YEAST,24D2,4,14915000,LFQ_intensity,evol+,MS2,MS2evol+,low,MS2evol+low
sp|P00045|CYC7_YEAST,24D3,1,39717000,LFQ_intensity,evol+,MS2,MS2evol+,high,MS2evol+high
sp|P00045|CYC7_YEAST,24D3,2,27866000,LFQ_intensity,evol+,MS2,MS2evol+,high,MS2evol+high
sp|P00045|CYC7_YEAST,24D3,3,41391000,LFQ_intensity,evol+,MS2,MS2evol+,high,MS2evol+high
sp|P00045|CYC7_YEAST,24D3,4,30759000,LFQ_intensity,evol+,MS2,MS2evol+,high,MS2evol+high
sp|P00128|QCR7_YEAST,85-1-2,1,15780000,LFQ_intensity,evol-,MS1,MS1evol-,low,MS1evol-low
sp|P00128|QCR7_YEAST,85-1-2,2,22218000,LFQ_intensity,evol-,MS1,MS1evol-,low,MS1evol-low
sp|P00128|QCR7_YEAST,85-1-2,3,24574000,LFQ_intensity,evol-,MS1,MS1evol-,low,MS1evol-low
sp|P00128|QCR7_YEAST,85-1-2,4,24548000,LFQ_intensity,evol-,MS1,MS1evol-,low,MS1evol-low
sp|P00128|QCR7_YEAST,85-5-2,1,0,LFQ_intensity,evol-,MS1,MS1evol-,low,MS1evol-low
sp|P00128|QCR7_YEAST,85-5-2,2,0,LFQ_intensity,evol-,MS1,MS1evol-,low,MS1evol-low
sp|P00128|QCR7_YEAST,85-5-2,3,0,LFQ_intensity,evol-,MS1,MS1evol-,low,MS1evol-low
sp|P00128|QCR7_YEAST,85-5-2,4,0,LFQ_intensity,evol-,MS1,MS1evol-,low,MS1evol-low
sp|P00128|QCR7_YEAST,85-6-1,1,33069000,LFQ_intensity,evol-,MS1,MS1evol-,low,MS1evol-low
sp|P00128|QCR7_YEAST,85-6-1,2,16725000,LFQ_intensity,evol-,MS1,MS1evol-,low,MS1evol-low
sp|P00128|QCR7_YEAST,85-6-1,3,20853000,LFQ_intensity,evol-,MS1,MS1evol-,low,MS1evol-low
sp|P00128|QCR7_YEAST,85-6-1,4,39414000,LFQ_intensity,evol-,MS1,MS1evol-,low,MS1evol-low
sp|P00128|QCR7_YEAST,85-6-6,1,25923000,LFQ_intensity,evol-,MS1,MS1evol-,low,MS1evol-low
sp|P00128|QCR7_YEAST,85-6-6,2,0,LFQ_intensity,evol-,MS1,MS1evol-,low,MS1evol-low
sp|P00128|QCR7_YEAST,85-6-6,3,19980000,LFQ_intensity,evol-,MS1,MS1evol-,low,MS1evol-low
sp|P00128|QCR7_YEAST,85-6-6,4,2.1e+07,LFQ_intensity,evol-,MS1,MS1evol-,low,MS1evol-low
sp|P00128|QCR7_YEAST,22A6,1,19029000,LFQ_intensity,evol+,MS1,MS1evol+,low,MS1evol+low
sp|P00128|QCR7_YEAST,22A6,2,0,LFQ_intensity,evol+,MS1,MS1evol+,low,MS1evol+low
sp|P00128|QCR7_YEAST,22A6,3,13296000,LFQ_intensity,evol+,MS1,MS1evol+,low,MS1evol+low
sp|P00128|QCR7_YEAST,22A6,4,23196000,LFQ_intensity,evol+,MS1,MS1evol+,low,MS1evol+low
sp|P00128|QCR7_YEAST,22B1,1,14234000,LFQ_intensity,evol+,MS1,MS1evol+,low,MS1evol+low
sp|P00128|QCR7_YEAST,22B1,2,11331000,LFQ_intensity,evol+,MS1,MS1evol+,low,MS1evol+low
sp|P00128|QCR7_YEAST,22B1,3,20754000,LFQ_intensity,evol+,MS1,MS1evol+,low,MS1evol+low
sp|P00128|QCR7_YEAST,22B1,4,30616000,LFQ_intensity,evol+,MS1,MS1evol+,low,MS1evol+low
sp|P00128|QCR7_YEAST,22B3,1,58712000,LFQ_intensity,evol+,MS1,MS1evol+,low,MS1evol+low
sp|P00128|QCR7_YEAST,22B3,2,46793000,LFQ_intensity,evol+,MS1,MS1evol+,low,MS1evol+low
sp|P00128|QCR7_YEAST,22B3,3,67927000,LFQ_intensity,evol+,MS1,MS1evol+,low,MS1evol+low
sp|P00128|QCR7_YEAST,22B3,4,44465000,LFQ_intensity,evol+,MS1,MS1evol+,low,MS1evol+low
sp|P00128|QCR7_YEAST,22C2,1,19430000,LFQ_intensity,evol+,MS1,MS1evol+,low,MS1evol+low
sp|P00128|QCR7_YEAST,22C2,2,0,LFQ_intensity,evol+,MS1,MS1evol+,low,MS1evol+low
sp|P00128|QCR7_YEAST,22C2,3,16354000,LFQ_intensity,evol+,MS1,MS1evol+,low,MS1evol+low
sp|P00128|QCR7_YEAST,22C2,4,21579000,LFQ_intensity,evol+,MS1,MS1evol+,low,MS1evol+low
sp|P00128|QCR7_YEAST,24B1,1,31504000,LFQ_intensity,evol+,MS1,MS1evol+,high,MS1evol+high
sp|P00128|QCR7_YEAST,24B1,2,37147000,LFQ_intensity,evol+,MS1,MS1evol+,high,MS1evol+high
sp|P00128|QCR7_YEAST,24B1,3,38898000,LFQ_intensity,evol+,MS1,MS1evol+,high,MS1evol+high
sp|P00128|QCR7_YEAST,24B1,4,36481000,LFQ_intensity,evol+,MS1,MS1evol+,high,MS1evol+high
sp|P00128|QCR7_YEAST,24B4,1,23495000,LFQ_intensity,evol+,MS1,MS1evol+,high,MS1evol+high
sp|P00128|QCR7_YEAST,24B4,2,20405000,LFQ_intensity,evol+,MS1,MS1evol+,high,MS1evol+high
sp|P00128|QCR7_YEAST,24B4,3,0,LFQ_intensity,evol+,MS1,MS1evol+,high,MS1evol+high
sp|P00128|QCR7_YEAST,24B4,4,16383000,LFQ_intensity,evol+,MS1,MS1evol+,high,MS1evol+high
sp|P00128|QCR7_YEAST,41B2,1,27201000,LFQ_intensity,evol+,MS1,MS1evol+,low,MS1evol+low
sp|P00128|QCR7_YEAST,41B2,2,23631000,LFQ_intensity,evol+,MS1,MS1evol+,low,MS1evol+low
sp|P00128|QCR7_YEAST,41B2,3,24356000,LFQ_intensity,evol+,MS1,MS1evol+,low,MS1evol+low
sp|P00128|QCR7_YEAST,41B2,4,18292000,LFQ_intensity,evol+,MS1,MS1evol+,low,MS1evol+low
sp|P00128|QCR7_YEAST,41B4,1,39517000,LFQ_intensity,evol+,MS1,MS1evol+,high,MS1evol+high
sp|P00128|QCR7_YEAST,41B4,2,41786000,LFQ_intensity,evol+,MS1,MS1evol+,high,MS1evol+high
sp|P00128|QCR7_YEAST,41B4,3,26325000,LFQ_intensity,evol+,MS1,MS1evol+,high,MS1evol+high
sp|P00128|QCR7_YEAST,41B4,4,28497000,LFQ_intensity,evol+,MS1,MS1evol+,high,MS1evol+high
sp|P00128|QCR7_YEAST,67-1-2,1,31189000,LFQ_intensity,evol-,MS2,MS2evol-,high,MS2evol-high
sp|P00128|QCR7_YEAST,67-1-2,2,30676000,LFQ_intensity,evol-,MS2,MS2evol-,high,MS2evol-high
sp|P00128|QCR7_YEAST,67-1-2,3,18750000,LFQ_intensity,evol-,MS2,MS2evol-,high,MS2evol-high
sp|P00128|QCR7_YEAST,67-1-2,4,21560000,LFQ_intensity,evol-,MS2,MS2evol-,high,MS2evol-high
sp|P00128|QCR7_YEAST,67-1-II,1,27318000,LFQ_intensity,evol-,MS2,MS2evol-,high,MS2evol-high
sp|P00128|QCR7_YEAST,67-1-II,2,25283000,LFQ_intensity,evol-,MS2,MS2evol-,high,MS2evol-high
sp|P00128|QCR7_YEAST,67-1-II,3,31274000,LFQ_intensity,evol-,MS2,MS2evol-,high,MS2evol-high
sp|P00128|QCR7_YEAST,67-1-II,4,17430000,LFQ_intensity,evol-,MS2,MS2evol-,high,MS2evol-high
sp|P00128|QCR7_YEAST,67-4-3,1,37264000,LFQ_intensity,evol-,MS2,MS2evol-,high,MS2evol-high
sp|P00128|QCR7_YEAST,67-4-3,2,36673000,LFQ_intensity,evol-,MS2,MS2evol-,high,MS2evol-high
sp|P00128|QCR7_YEAST,67-4-3,3,34730000,LFQ_intensity,evol-,MS2,MS2evol-,high,MS2evol-high
sp|P00128|QCR7_YEAST,67-4-3,4,48003000,LFQ_intensity,evol-,MS2,MS2evol-,high,MS2evol-high
sp|P00128|QCR7_YEAST,67-4-III,1,33599000,LFQ_intensity,evol-,MS2,MS2evol-,high,MS2evol-high
sp|P00128|QCR7_YEAST,67-4-III,2,32597000,LFQ_intensity,evol-,MS2,MS2evol-,high,MS2evol-high
sp|P00128|QCR7_YEAST,67-4-III,3,24277000,LFQ_intensity,evol-,MS2,MS2evol-,high,MS2evol-high
sp|P00128|QCR7_YEAST,67-4-III,4,35761000,LFQ_intensity,evol-,MS2,MS2evol-,high,MS2evol-high
sp|P00128|QCR7_YEAST,22C6,1,0,LFQ_intensity,evol+,MS2,MS2evol+,high,MS2evol+high
sp|P00128|QCR7_YEAST,22C6,2,30830000,LFQ_intensity,evol+,MS2,MS2evol+,high,MS2evol+high
sp|P00128|QCR7_YEAST,22C6,3,20400000,LFQ_intensity,evol+,MS2,MS2evol+,high,MS2evol+high
sp|P00128|QCR7_YEAST,22C6,4,19989000,LFQ_intensity,evol+,MS2,MS2evol+,high,MS2evol+high
sp|P00128|QCR7_YEAST,22D4,1,25294000,LFQ_intensity,evol+,MS2,MS2evol+,low,MS2evol+low
sp|P00128|QCR7_YEAST,22D4,2,28070000,LFQ_intensity,evol+,MS2,MS2evol+,low,MS2evol+low
sp|P00128|QCR7_YEAST,22D4,3,18252000,LFQ_intensity,evol+,MS2,MS2evol+,low,MS2evol+low
sp|P00128|QCR7_YEAST,22D4,4,26534000,LFQ_intensity,evol+,MS2,MS2evol+,low,MS2evol+low
sp|P00128|QCR7_YEAST,24B5,1,21377000,LFQ_intensity,evol+,MS2,MS2evol+,low,MS2evol+low
sp|P00128|QCR7_YEAST,24B5,2,26395000,LFQ_intensity,evol+,MS2,MS2evol+,low,MS2evol+low
sp|P00128|QCR7_YEAST,24B5,3,21382000,LFQ_intensity,evol+,MS2,MS2evol+,low,MS2evol+low
sp|P00128|QCR7_YEAST,24B5,4,24486000,LFQ_intensity,evol+,MS2,MS2evol+,low,MS2evol+low
sp|P00128|QCR7_YEAST,24D2,1,22588000,LFQ_intensity,evol+,MS2,MS2evol+,low,MS2evol+low
sp|P00128|QCR7_YEAST,24D2,2,19810000,LFQ_intensity,evol+,MS2,MS2evol+,low,MS2evol+low
sp|P00128|QCR7_YEAST,24D2,3,25200000,LFQ_intensity,evol+,MS2,MS2evol+,low,MS2evol+low
sp|P00128|QCR7_YEAST,24D2,4,22746000,LFQ_intensity,evol+,MS2,MS2evol+,low,MS2evol+low
sp|P00128|QCR7_YEAST,24D3,1,22969000,LFQ_intensity,evol+,MS2,MS2evol+,high,MS2evol+high
sp|P00128|QCR7_YEAST,24D3,2,28446000,LFQ_intensity,evol+,MS2,MS2evol+,high,MS2evol+high
sp|P00128|QCR7_YEAST,24D3,3,26693000,LFQ_intensity,evol+,MS2,MS2evol+,high,MS2evol+high
sp|P00128|QCR7_YEAST,24D3,4,26507000,LFQ_intensity,evol+,MS2,MS2evol+,high,MS2evol+high
sp|P00175|CYB2_YEAST,85-1-2,1,0,LFQ_intensity,evol-,MS1,MS1evol-,low,MS1evol-low
sp|P00175|CYB2_YEAST,85-1-2,2,1694300,LFQ_intensity,evol-,MS1,MS1evol-,low,MS1evol-low
sp|P00175|CYB2_YEAST,85-1-2,3,3946000,LFQ_intensity,evol-,MS1,MS1evol-,low,MS1evol-low
sp|P00175|CYB2_YEAST,85-1-2,4,1576300,LFQ_intensity,evol-,MS1,MS1evol-,low,MS1evol-low
sp|P00175|CYB2_YEAST,85-5-2,1,0,LFQ_intensity,evol-,MS1,MS1evol-,low,MS1evol-low
sp|P00175|CYB2_YEAST,85-5-2,2,0,LFQ_intensity,evol-,MS1,MS1evol-,low,MS1evol-low
sp|P00175|CYB2_YEAST,85-5-2,3,0,LFQ_intensity,evol-,MS1,MS1evol-,low,MS1evol-low
sp|P00175|CYB2_YEAST,85-5-2,4,0,LFQ_intensity,evol-,MS1,MS1evol-,low,MS1evol-low
sp|P00175|CYB2_YEAST,85-6-1,1,1441100,LFQ_intensity,evol-,MS1,MS1evol-,low,MS1evol-low
sp|P00175|CYB2_YEAST,85-6-1,2,5372100,LFQ_intensity,evol-,MS1,MS1evol-,low,MS1evol-low
sp|P00175|CYB2_YEAST,85-6-1,3,3116600,LFQ_intensity,evol-,MS1,MS1evol-,low,MS1evol-low
sp|P00175|CYB2_YEAST,85-6-1,4,1423000,LFQ_intensity,evol-,MS1,MS1evol-,low,MS1evol-low
sp|P00175|CYB2_YEAST,85-6-6,1,7281400,LFQ_intensity,evol-,MS1,MS1evol-,low,MS1evol-low
sp|P00175|CYB2_YEAST,85-6-6,2,1876600,LFQ_intensity,evol-,MS1,MS1evol-,low,MS1evol-low
sp|P00175|CYB2_YEAST,85-6-6,3,5961100,LFQ_intensity,evol-,MS1,MS1evol-,low,MS1evol-low
sp|P00175|CYB2_YEAST,85-6-6,4,2168000,LFQ_intensity,evol-,MS1,MS1evol-,low,MS1evol-low
sp|P00175|CYB2_YEAST,22A6,1,0,LFQ_intensity,evol+,MS1,MS1evol+,low,MS1evol+low
sp|P00175|CYB2_YEAST,22A6,2,0,LFQ_intensity,evol+,MS1,MS1evol+,low,MS1evol+low
sp|P00175|CYB2_YEAST,22A6,3,0,LFQ_intensity,evol+,MS1,MS1evol+,low,MS1evol+low
sp|P00175|CYB2_YEAST,22A6,4,1094900,LFQ_intensity,evol+,MS1,MS1evol+,low,MS1evol+low
sp|P00175|CYB2_YEAST,22B1,1,1975200,LFQ_intensity,evol+,MS1,MS1evol+,low,MS1evol+low
sp|P00175|CYB2_YEAST,22B1,2,0,LFQ_intensity,evol+,MS1,MS1evol+,low,MS1evol+low
sp|P00175|CYB2_YEAST,22B1,3,838410,LFQ_intensity,evol+,MS1,MS1evol+,low,MS1evol+low
sp|P00175|CYB2_YEAST,22B1,4,0,LFQ_intensity,evol+,MS1,MS1evol+,low,MS1evol+low
sp|P00175|CYB2_YEAST,22B3,1,0,LFQ_intensity,evol+,MS1,MS1evol+,low,MS1evol+low
sp|P00175|CYB2_YEAST,22B3,2,0,LFQ_intensity,evol+,MS1,MS1evol+,low,MS1evol+low
sp|P00175|CYB2_YEAST,22B3,3,0,LFQ_intensity,evol+,MS1,MS1evol+,low,MS1evol+low
sp|P00175|CYB2_YEAST,22B3,4,0,LFQ_intensity,evol+,MS1,MS1evol+,low,MS1evol+low
sp|P00175|CYB2_YEAST,22C2,1,0,LFQ_intensity,evol+,MS1,MS1evol+,low,MS1evol+low
sp|P00175|CYB2_YEAST,22C2,2,0,LFQ_intensity,evol+,MS1,MS1evol+,low,MS1evol+low
sp|P00175|CYB2_YEAST,22C2,3,0,LFQ_intensity,evol+,MS1,MS1evol+,low,MS1evol+low
sp|P00175|CYB2_YEAST,22C2,4,0,LFQ_intensity,evol+,MS1,MS1evol+,low,MS1evol+low
sp|P00175|CYB2_YEAST,24B1,1,5288600,LFQ_intensity,evol+,MS1,MS1evol+,high,MS1evol+high
sp|P00175|CYB2_YEAST,24B1,2,14398000,LFQ_intensity,evol+,MS1,MS1evol+,high,MS1evol+high
sp|P00175|CYB2_YEAST,24B1,3,16107000,LFQ_intensity,evol+,MS1,MS1evol+,high,MS1evol+high
sp|P00175|CYB2_YEAST,24B1,4,11205000,LFQ_intensity,evol+,MS1,MS1evol+,high,MS1evol+high
sp|P00175|CYB2_YEAST,24B4,1,0,LFQ_intensity,evol+,MS1,MS1evol+,high,MS1evol+high
sp|P00175|CYB2_YEAST,24B4,2,0,LFQ_intensity,evol+,MS1,MS1evol+,high,MS1evol+high
sp|P00175|CYB2_YEAST,24B4,3,0,LFQ_intensity,evol+,MS1,MS1evol+,high,MS1evol+high
sp|P00175|CYB2_YEAST,24B4,4,0,LFQ_intensity,evol+,MS1,MS1evol+,high,MS1evol+high
sp|P00175|CYB2_YEAST,41B2,1,0,LFQ_intensity,evol+,MS1,MS1evol+,low,MS1evol+low
sp|P00175|CYB2_YEAST,41B2,2,0,LFQ_intensity,evol+,MS1,MS1evol+,low,MS1evol+low
sp|P00175|CYB2_YEAST,41B2,3,1677700,LFQ_intensity,evol+,MS1,MS1evol+,low,MS1evol+low
sp|P00175|CYB2_YEAST,41B2,4,0,LFQ_intensity,evol+,MS1,MS1evol+,low,MS1evol+low
sp|P00175|CYB2_YEAST,41B4,1,0,LFQ_intensity,evol+,MS1,MS1evol+,high,MS1evol+high
sp|P00175|CYB2_YEAST,41B4,2,0,LFQ_intensity,evol+,MS1,MS1evol+,high,MS1evol+high
sp|P00175|CYB2_YEAST,41B4,3,0,LFQ_intensity,evol+,MS1,MS1evol+,high,MS1evol+high
sp|P00175|CYB2_YEAST,41B4,4,0,LFQ_intensity,evol+,MS1,MS1evol+,high,MS1evol+high
sp|P00175|CYB2_YEAST,67-1-2,1,0,LFQ_intensity,evol-,MS2,MS2evol-,high,MS2evol-high
sp|P00175|CYB2_YEAST,67-1-2,2,0,LFQ_intensity,evol-,MS2,MS2evol-,high,MS2evol-high
sp|P00175|CYB2_YEAST,67-1-2,3,0,LFQ_intensity,evol-,MS2,MS2evol-,high,MS2evol-high
sp|P00175|CYB2_YEAST,67-1-2,4,0,LFQ_intensity,evol-,MS2,MS2evol-,high,MS2evol-high
sp|P00175|CYB2_YEAST,67-1-II,1,43558000,LFQ_intensity,evol-,MS2,MS2evol-,high,MS2evol-high
sp|P00175|CYB2_YEAST,67-1-II,2,75245000,LFQ_intensity,evol-,MS2,MS2evol-,high,MS2evol-high
sp|P00175|CYB2_YEAST,67-1-II,3,72430000,LFQ_intensity,evol-,MS2,MS2evol-,high,MS2evol-high
sp|P00175|CYB2_YEAST,67-1-II,4,40166000,LFQ_intensity,evol-,MS2,MS2evol-,high,MS2evol-high
sp|P00175|CYB2_YEAST,67-4-3,1,0,LFQ_intensity,evol-,MS2,MS2evol-,high,MS2evol-high
sp|P00175|CYB2_YEAST,67-4-3,2,0,LFQ_intensity,evol-,MS2,MS2evol-,high,MS2evol-high
sp|P00175|CYB2_YEAST,67-4-3,3,0,LFQ_intensity,evol-,MS2,MS2evol-,high,MS2evol-high
sp|P00175|CYB2_YEAST,67-4-3,4,0,LFQ_intensity,evol-,MS2,MS2evol-,high,MS2evol-high
sp|P00175|CYB2_YEAST,67-4-III,1,0,LFQ_intensity,evol-,MS2,MS2evol-,high,MS2evol-high
sp|P00175|CYB2_YEAST,67-4-III,2,0,LFQ_intensity,evol-,MS2,MS2evol-,high,MS2evol-high
sp|P00175|CYB2_YEAST,67-4-III,3,0,LFQ_intensity,evol-,MS2,MS2evol-,high,MS2evol-high
sp|P00175|CYB2_YEAST,67-4-III,4,0,LFQ_intensity,evol-,MS2,MS2evol-,high,MS2evol-high
sp|P00175|CYB2_YEAST,22C6,1,0,LFQ_intensity,evol+,MS2,MS2evol+,high,MS2evol+high
sp|P00175|CYB2_YEAST,22C6,2,0,LFQ_intensity,evol+,MS2,MS2evol+,high,MS2evol+high
sp|P00175|CYB2_YEAST,22C6,3,0,LFQ_intensity,evol+,MS2,MS2evol+,high,MS2evol+high
sp|P00175|CYB2_YEAST,22C6,4,0,LFQ_intensity,evol+,MS2,MS2evol+,high,MS2evol+high
sp|P00175|CYB2_YEAST,22D4,1,0,LFQ_intensity,evol+,MS2,MS2evol+,low,MS2evol+low
sp|P00175|CYB2_YEAST,22D4,2,0,LFQ_intensity,evol+,MS2,MS2evol+,low,MS2evol+low
sp|P00175|CYB2_YEAST,22D4,3,0,LFQ_intensity,evol+,MS2,MS2evol+,low,MS2evol+low
sp|P00175|CYB2_YEAST,22D4,4,0,LFQ_intensity,evol+,MS2,MS2evol+,low,MS2evol+low
sp|P00175|CYB2_YEAST,24B5,1,0,LFQ_intensity,evol+,MS2,MS2evol+,low,MS2evol+low
sp|P00175|CYB2_YEAST,24B5,2,0,LFQ_intensity,evol+,MS2,MS2evol+,low,MS2evol+low
sp|P00175|CYB2_YEAST,24B5,3,0,LFQ_intensity,evol+,MS2,MS2evol+,low,MS2evol+low
sp|P00175|CYB2_YEAST,24B5,4,0,LFQ_intensity,evol+,MS2,MS2evol+,low,MS2evol+low
sp|P00175|CYB2_YEAST,24D2,1,0,LFQ_intensity,evol+,MS2,MS2evol+,low,MS2evol+low
sp|P00175|CYB2_YEAST,24D2,2,0,LFQ_intensity,evol+,MS2,MS2evol+,low,MS2evol+low
sp|P00175|CYB2_YEAST,24D2,3,0,LFQ_intensity,evol+,MS2,MS2evol+,low,MS2evol+low
sp|P00175|CYB2_YEAST,24D2,4,0,LFQ_intensity,evol+,MS2,MS2evol+,low,MS2evol+low
sp|P00175|CYB2_YEAST,24D3,1,0,LFQ_intensity,evol+,MS2,MS2evol+,high,MS2evol+high
sp|P00175|CYB2_YEAST,24D3,2,0,LFQ_intensity,evol+,MS2,MS2evol+,high,MS2evol+high
sp|P00175|CYB2_YEAST,24D3,3,0,LFQ_intensity,evol+,MS2,MS2evol+,high,MS2evol+high
sp|P00175|CYB2_YEAST,24D3,4,0,LFQ_intensity,evol+,MS2,MS2evol+,high,MS2evol+high
sp|P00330|ADH1_YEAST,85-1-2,1,9043600000,LFQ_intensity,evol-,MS1,MS1evol-,low,MS1evol-low
sp|P00330|ADH1_YEAST,85-1-2,2,9425500000,LFQ_intensity,evol-,MS1,MS1evol-,low,MS1evol-low
sp|P00330|ADH1_YEAST,85-1-2,3,8792200000,LFQ_intensity,evol-,MS1,MS1evol-,low,MS1evol-low
sp|P00330|ADH1_YEAST,85-1-2,4,8912800000,LFQ_intensity,evol-,MS1,MS1evol-,low,MS1evol-low
sp|P00330|ADH1_YEAST,85-5-2,1,5429900000,LFQ_intensity,evol-,MS1,MS1evol-,low,MS1evol-low
sp|P00330|ADH1_YEAST,85-5-2,2,4763800000,LFQ_intensity,evol-,MS1,MS1evol-,low,MS1evol-low
sp|P00330|ADH1_YEAST,85-5-2,3,5219600000,LFQ_intensity,evol-,MS1,MS1evol-,low,MS1evol-low
sp|P00330|ADH1_YEAST,85-5-2,4,5318400000,LFQ_intensity,evol-,MS1,MS1evol-,low,MS1evol-low
sp|P00330|ADH1_YEAST,85-6-1,1,7362500000,LFQ_intensity,evol-,MS1,MS1evol-,low,MS1evol-low
sp|P00330|ADH1_YEAST,85-6-1,2,7322700000,LFQ_intensity,evol-,MS1,MS1evol-,low,MS1evol-low
sp|P00330|ADH1_YEAST,85-6-1,3,6984500000,LFQ_intensity,evol-,MS1,MS1evol-,low,MS1evol-low
sp|P00330|ADH1_YEAST,85-6-1,4,7199400000,LFQ_intensity,evol-,MS1,MS1evol-,low,MS1evol-low
sp|P00330|ADH1_YEAST,85-6-6,1,1.0164e+10,LFQ_intensity,evol-,MS1,MS1evol-,low,MS1evol-low
sp|P00330|ADH1_YEAST,85-6-6,2,9767300000,LFQ_intensity,evol-,MS1,MS1evol-,low,MS1evol-low
sp|P00330|ADH1_YEAST,85-6-6,3,1.0496e+10,LFQ_intensity,evol-,MS1,MS1evol-,low,MS1evol-low
sp|P00330|ADH1_YEAST,85-6-6,4,1.0346e+10,LFQ_intensity,evol-,MS1,MS1evol-,low,MS1evol-low
sp|P00330|ADH1_YEAST,22A6,1,8158100000,LFQ_intensity,evol+,MS1,MS1evol+,low,MS1evol+low
sp|P00330|ADH1_YEAST,22A6,2,8037400000,LFQ_intensity,evol+,MS1,MS1evol+,low,MS1evol+low
sp|P00330|ADH1_YEAST,22A6,3,7844300000,LFQ_intensity,evol+,MS1,MS1evol+,low,MS1evol+low
sp|P00330|ADH1_YEAST,22A6,4,7046700000,LFQ_intensity,evol+,MS1,MS1evol+,low,MS1evol+low
sp|P00330|ADH1_YEAST,22B1,1,8059700000,LFQ_intensity,evol+,MS1,MS1evol+,low,MS1evol+low
sp|P00330|ADH1_YEAST,22B1,2,7426400000,LFQ_intensity,evol+,MS1,MS1evol+,low,MS1evol+low
sp|P00330|ADH1_YEAST,22B1,3,6383800000,LFQ_intensity,evol+,MS1,MS1evol+,low,MS1evol+low
sp|P00330|ADH1_YEAST,22B1,4,6817600000,LFQ_intensity,evol+,MS1,MS1evol+,low,MS1evol+low
sp|P00330|ADH1_YEAST,22B3,1,5864300000,LFQ_intensity,evol+,MS1,MS1evol+,low,MS1evol+low
sp|P00330|ADH1_YEAST,22B3,2,5869700000,LFQ_intensity,evol+,MS1,MS1evol+,low,MS1evol+low
sp|P00330|ADH1_YEAST,22B3,3,5972400000,LFQ_intensity,evol+,MS1,MS1evol+,low,MS1evol+low
sp|P00330|ADH1_YEAST,22B3,4,5808500000,LFQ_intensity,evol+,MS1,MS1evol+,low,MS1evol+low
sp|P00330|ADH1_YEAST,22C2,1,7218300000,LFQ_intensity,evol+,MS1,MS1evol+,low,MS1evol+low
sp|P00330|ADH1_YEAST,22C2,2,6822700000,LFQ_intensity,evol+,MS1,MS1evol+,low,MS1evol+low
sp|P00330|ADH1_YEAST,22C2,3,7739800000,LFQ_intensity,evol+,MS1,MS1evol+,low,MS1evol+low
sp|P00330|ADH1_YEAST,22C2,4,7427500000,LFQ_intensity,evol+,MS1,MS1evol+,low,MS1evol+low
sp|P00330|ADH1_YEAST,24B1,1,7191400000,LFQ_intensity,evol+,MS1,MS1evol+,high,MS1evol+high
sp|P00330|ADH1_YEAST,24B1,2,7454100000,LFQ_intensity,evol+,MS1,MS1evol+,high,MS1evol+high
sp|P00330|ADH1_YEAST,24B1,3,6918400000,LFQ_intensity,evol+,MS1,MS1evol+,high,MS1evol+high
sp|P00330|ADH1_YEAST,24B1,4,7001200000,LFQ_intensity,evol+,MS1,MS1evol+,high,MS1evol+high
sp|P00330|ADH1_YEAST,24B4,1,1.0372e+10,LFQ_intensity,evol+,MS1,MS1evol+,high,MS1evol+high
sp|P00330|ADH1_YEAST,24B4,2,9970500000,LFQ_intensity,evol+,MS1,MS1evol+,high,MS1evol+high
sp|P00330|ADH1_YEAST,24B4,3,1.0184e+10,LFQ_intensity,evol+,MS1,MS1evol+,high,MS1evol+high
sp|P00330|ADH1_YEAST,24B4,4,1.0415e+10,LFQ_intensity,evol+,MS1,MS1evol+,high,MS1evol+high
sp|P00330|ADH1_YEAST,41B2,1,9087500000,LFQ_intensity,evol+,MS1,MS1evol+,low,MS1evol+low
sp|P00330|ADH1_YEAST,41B2,2,8552700000,LFQ_intensity,evol+,MS1,MS1evol+,low,MS1evol+low
sp|P00330|ADH1_YEAST,41B2,3,8720300000,LFQ_intensity,evol+,MS1,MS1evol+,low,MS1evol+low
sp|P00330|ADH1_YEAST,41B2,4,8540800000,LFQ_intensity,evol+,MS1,MS1evol+,low,MS1evol+low
sp|P00330|ADH1_YEAST,41B4,1,4729700000,LFQ_intensity,evol+,MS1,MS1evol+,high,MS1evol+high
sp|P00330|ADH1_YEAST,41B4,2,4542600000,LFQ_intensity,evol+,MS1,MS1evol+,high,MS1evol+high
sp|P00330|ADH1_YEAST,41B4,3,4.557e+09,LFQ_intensity,evol+,MS1,MS1evol+,high,MS1evol+high
sp|P00330|ADH1_YEAST,41B4,4,4814200000,LFQ_intensity,evol+,MS1,MS1evol+,high,MS1evol+high
sp|P00330|ADH1_YEAST,67-1-2,1,7173600000,LFQ_intensity,evol-,MS2,MS2evol-,high,MS2evol-high
sp|P00330|ADH1_YEAST,67-1-2,2,7056300000,LFQ_intensity,evol-,MS2,MS2evol-,high,MS2evol-high
sp|P00330|ADH1_YEAST,67-1-2,3,7304300000,LFQ_intensity,evol-,MS2,MS2evol-,high,MS2evol-high
sp|P00330|ADH1_YEAST,67-1-2,4,7.664e+09,LFQ_intensity,evol-,MS2,MS2evol-,high,MS2evol-high
sp|P00330|ADH1_YEAST,67-1-II,1,7651100000,LFQ_intensity,evol-,MS2,MS2evol-,high,MS2evol-high
sp|P00330|ADH1_YEAST,67-1-II,2,7751700000,LFQ_intensity,evol-,MS2,MS2evol-,high,MS2evol-high
sp|P00330|ADH1_YEAST,67-1-II,3,7460100000,LFQ_intensity,evol-,MS2,MS2evol-,high,MS2evol-high
sp|P00330|ADH1_YEAST,67-1-II,4,8193300000,LFQ_intensity,evol-,MS2,MS2evol-,high,MS2evol-high
sp|P00330|ADH1_YEAST,67-4-3,1,6208100000,LFQ_intensity,evol-,MS2,MS2evol-,high,MS2evol-high
sp|P00330|ADH1_YEAST,67-4-3,2,6667700000,LFQ_intensity,evol-,MS2,MS2evol-,high,MS2evol-high
sp|P00330|ADH1_YEAST,67-4-3,3,6172300000,LFQ_intensity,evol-,MS2,MS2evol-,high,MS2evol-high
sp|P00330|ADH1_YEAST,67-4-3,4,6.576e+09,LFQ_intensity,evol-,MS2,MS2evol-,high,MS2evol-high
sp|P00330|ADH1_YEAST,67-4-III,1,6667900000,LFQ_intensity,evol-,MS2,MS2evol-,high,MS2evol-high
sp|P00330|ADH1_YEAST,67-4-III,2,7001600000,LFQ_intensity,evol-,MS2,MS2evol-,high,MS2evol-high
sp|P00330|ADH1_YEAST,67-4-III,3,6701700000,LFQ_intensity,evol-,MS2,MS2evol-,high,MS2evol-high
sp|P00330|ADH1_YEAST,67-4-III,4,7186500000,LFQ_intensity,evol-,MS2,MS2evol-,high,MS2evol-high
sp|P00330|ADH1_YEAST,22C6,1,9032200000,LFQ_intensity,evol+,MS2,MS2evol+,high,MS2evol+high
sp|P00330|ADH1_YEAST,22C6,2,8630200000,LFQ_intensity,evol+,MS2,MS2evol+,high,MS2evol+high
sp|P00330|ADH1_YEAST,22C6,3,8487300000,LFQ_intensity,evol+,MS2,MS2evol+,high,MS2evol+high
sp|P00330|ADH1_YEAST,22C6,4,8706800000,LFQ_intensity,evol+,MS2,MS2evol+,high,MS2evol+high
sp|P00330|ADH1_YEAST,22D4,1,5106100000,LFQ_intensity,evol+,MS2,MS2evol+,low,MS2evol+low
sp|P00330|ADH1_YEAST,22D4,2,5.214e+09,LFQ_intensity,evol+,MS2,MS2evol+,low,MS2evol+low
sp|P00330|ADH1_YEAST,22D4,3,5138300000,LFQ_intensity,evol+,MS2,MS2evol+,low,MS2evol+low
sp|P00330|ADH1_YEAST,22D4,4,5306800000,LFQ_intensity,evol+,MS2,MS2evol+,low,MS2evol+low
sp|P00330|ADH1_YEAST,24B5,1,6685700000,LFQ_intensity,evol+,MS2,MS2evol+,low,MS2evol+low
sp|P00330|ADH1_YEAST,24B5,2,6548100000,LFQ_intensity,evol+,MS2,MS2evol+,low,MS2evol+low
sp|P00330|ADH1_YEAST,24B5,3,6504100000,LFQ_intensity,evol+,MS2,MS2evol+,low,MS2evol+low
sp|P00330|ADH1_YEAST,24B5,4,6551800000,LFQ_intensity,evol+,MS2,MS2evol+,low,MS2evol+low
sp|P00330|ADH1_YEAST,24D2,1,7874300000,LFQ_intensity,evol+,MS2,MS2evol+,low,MS2evol+low
sp|P00330|ADH1_YEAST,24D2,2,7518200000,LFQ_intensity,evol+,MS2,MS2evol+,low,MS2evol+low
sp|P00330|ADH1_YEAST,24D2,3,7610200000,LFQ_intensity,evol+,MS2,MS2evol+,low,MS2evol+low
sp|P00330|ADH1_YEAST,24D2,4,8074900000,LFQ_intensity,evol+,MS2,MS2evol+,low,MS2evol+low
sp|P00330|ADH1_YEAST,24D3,1,5135100000,LFQ_intensity,evol+,MS2,MS2evol+,high,MS2evol+high
sp|P00330|ADH1_YEAST,24D3,2,4590500000,LFQ_intensity,evol+,MS2,MS2evol+,high,MS2evol+high
sp|P00330|ADH1_YEAST,24D3,3,4860400000,LFQ_intensity,evol+,MS2,MS2evol+,high,MS2evol+high
sp|P00330|ADH1_YEAST,24D3,4,4752700000,LFQ_intensity,evol+,MS2,MS2evol+,high,MS2evol+high
sp|P00331|ADH2_YEAST,85-1-2,1,0,LFQ_intensity,evol-,MS1,MS1evol-,low,MS1evol-low
sp|P00331|ADH2_YEAST,85-1-2,2,0,LFQ_intensity,evol-,MS1,MS1evol-,low,MS1evol-low
sp|P00331|ADH2_YEAST,85-1-2,3,0,LFQ_intensity,evol-,MS1,MS1evol-,low,MS1evol-low
sp|P00331|ADH2_YEAST,85-1-2,4,0,LFQ_intensity,evol-,MS1,MS1evol-,low,MS1evol-low
sp|P00331|ADH2_YEAST,85-5-2,1,0,LFQ_intensity,evol-,MS1,MS1evol-,low,MS1evol-low
sp|P00331|ADH2_YEAST,85-5-2,2,0,LFQ_intensity,evol-,MS1,MS1evol-,low,MS1evol-low
sp|P00331|ADH2_YEAST,85-5-2,3,0,LFQ_intensity,evol-,MS1,MS1evol-,low,MS1evol-low
sp|P00331|ADH2_YEAST,85-5-2,4,48083000,LFQ_intensity,evol-,MS1,MS1evol-,low,MS1evol-low
sp|P00331|ADH2_YEAST,85-6-1,1,0,LFQ_intensity,evol-,MS1,MS1evol-,low,MS1evol-low
sp|P00331|ADH2_YEAST,85-6-1,2,0,LFQ_intensity,evol-,MS1,MS1evol-,low,MS1evol-low
sp|P00331|ADH2_YEAST,85-6-1,3,0,LFQ_intensity,evol-,MS1,MS1evol-,low,MS1evol-low
sp|P00331|ADH2_YEAST,85-6-1,4,0,LFQ_intensity,evol-,MS1,MS1evol-,low,MS1evol-low
sp|P00331|ADH2_YEAST,85-6-6,1,0,LFQ_intensity,evol-,MS1,MS1evol-,low,MS1evol-low
sp|P00331|ADH2_YEAST,85-6-6,2,29694000,LFQ_intensity,evol-,MS1,MS1evol-,low,MS1evol-low
sp|P00331|ADH2_YEAST,85-6-6,3,24671000,LFQ_intensity,evol-,MS1,MS1evol-,low,MS1evol-low
sp|P00331|ADH2_YEAST,85-6-6,4,38255000,LFQ_intensity,evol-,MS1,MS1evol-,low,MS1evol-low
sp|P00331|ADH2_YEAST,22A6,1,0,LFQ_intensity,evol+,MS1,MS1evol+,low,MS1evol+low
sp|P00331|ADH2_YEAST,22A6,2,20657000,LFQ_intensity,evol+,MS1,MS1evol+,low,MS1evol+low
sp|P00331|ADH2_YEAST,22A6,3,0,LFQ_intensity,evol+,MS1,MS1evol+,low,MS1evol+low
sp|P00331|ADH2_YEAST,22A6,4,0,LFQ_intensity,evol+,MS1,MS1evol+,low,MS1evol+low
sp|P00331|ADH2_YEAST,22B1,1,16503000,LFQ_intensity,evol+,MS1,MS1evol+,low,MS1evol+low
sp|P00331|ADH2_YEAST,22B1,2,0,LFQ_intensity,evol+,MS1,MS1evol+,low,MS1evol+low
sp|P00331|ADH2_YEAST,22B1,3,0,LFQ_intensity,evol+,MS1,MS1evol+,low,MS1evol+low
sp|P00331|ADH2_YEAST,22B1,4,0,LFQ_intensity,evol+,MS1,MS1evol+,low,MS1evol+low
sp|P00331|ADH2_YEAST,22B3,1,0,LFQ_intensity,evol+,MS1,MS1evol+,low,MS1evol+low
sp|P00331|ADH2_YEAST,22B3,2,0,LFQ_intensity,evol+,MS1,MS1evol+,low,MS1evol+low
sp|P00331|ADH2_YEAST,22B3,3,0,LFQ_intensity,evol+,MS1,MS1evol+,low,MS1evol+low
sp|P00331|ADH2_YEAST,22B3,4,0,LFQ_intensity,evol+,MS1,MS1evol+,low,MS1evol+low
sp|P00331|ADH2_YEAST,22C2,1,0,LFQ_intensity,evol+,MS1,MS1evol+,low,MS1evol+low
sp|P00331|ADH2_YEAST,22C2,2,0,LFQ_intensity,evol+,MS1,MS1evol+,low,MS1evol+low
sp|P00331|ADH2_YEAST,22C2,3,0,LFQ_intensity,evol+,MS1,MS1evol+,low,MS1evol+low
sp|P00331|ADH2_YEAST,22C2,4,0,LFQ_intensity,evol+,MS1,MS1evol+,low,MS1evol+low
sp|P00331|ADH2_YEAST,24B1,1,0,LFQ_intensity,evol+,MS1,MS1evol+,high,MS1evol+high
sp|P00331|ADH2_YEAST,24B1,2,0,LFQ_intensity,evol+,MS1,MS1evol+,high,MS1evol+high
sp|P00331|ADH2_YEAST,24B1,3,0,LFQ_intensity,evol+,MS1,MS1evol+,high,MS1evol+high
sp|P00331|ADH2_YEAST,24B1,4,0,LFQ_intensity,evol+,MS1,MS1evol+,high,MS1evol+high
sp|P00331|ADH2_YEAST,24B4,1,0,LFQ_intensity,evol+,MS1,MS1evol+,high,MS1evol+high
sp|P00331|ADH2_YEAST,24B4,2,0,LFQ_intensity,evol+,MS1,MS1evol+,high,MS1evol+high
sp|P00331|ADH2_YEAST,24B4,3,0,LFQ_intensity,evol+,MS1,MS1evol+,high,MS1evol+high
sp|P00331|ADH2_YEAST,24B4,4,0,LFQ_intensity,evol+,MS1,MS1evol+,high,MS1evol+high
sp|P00331|ADH2_YEAST,41B2,1,0,LFQ_intensity,evol+,MS1,MS1evol+,low,MS1evol+low
sp|P00331|ADH2_YEAST,41B2,2,0,LFQ_intensity,evol+,MS1,MS1evol+,low,MS1evol+low
sp|P00331|ADH2_YEAST,41B2,3,0,LFQ_intensity,evol+,MS1,MS1evol+,low,MS1evol+low
sp|P00331|ADH2_YEAST,41B2,4,0,LFQ_intensity,evol+,MS1,MS1evol+,low,MS1evol+low
sp|P00331|ADH2_YEAST,41B4,1,0,LFQ_intensity,evol+,MS1,MS1evol+,high,MS1evol+high
sp|P00331|ADH2_YEAST,41B4,2,0,LFQ_intensity,evol+,MS1,MS1evol+,high,MS1evol+high
sp|P00331|ADH2_YEAST,41B4,3,0,LFQ_intensity,evol+,MS1,MS1evol+,high,MS1evol+high
sp|P00331|ADH2_YEAST,41B4,4,0,LFQ_intensity,evol+,MS1,MS1evol+,high,MS1evol+high
sp|P00331|ADH2_YEAST,67-1-2,1,0,LFQ_intensity,evol-,MS2,MS2evol-,high,MS2evol-high
sp|P00331|ADH2_YEAST,67-1-2,2,0,LFQ_intensity,evol-,MS2,MS2evol-,high,MS2evol-high
sp|P00331|ADH2_YEAST,67-1-2,3,0,LFQ_intensity,evol-,MS2,MS2evol-,high,MS2evol-high
sp|P00331|ADH2_YEAST,67-1-2,4,0,LFQ_intensity,evol-,MS2,MS2evol-,high,MS2evol-high
sp|P00331|ADH2_YEAST,67-1-II,1,0,LFQ_intensity,evol-,MS2,MS2evol-,high,MS2evol-high
sp|P00331|ADH2_YEAST,67-1-II,2,23272000,LFQ_intensity,evol-,MS2,MS2evol-,high,MS2evol-high
sp|P00331|ADH2_YEAST,67-1-II,3,0,LFQ_intensity,evol-,MS2,MS2evol-,high,MS2evol-high
sp|P00331|ADH2_YEAST,67-1-II,4,46338000,LFQ_intensity,evol-,MS2,MS2evol-,high,MS2evol-high
sp|P00331|ADH2_YEAST,67-4-3,1,9006000,LFQ_intensity,evol-,MS2,MS2evol-,high,MS2evol-high
sp|P00331|ADH2_YEAST,67-4-3,2,0,LFQ_intensity,evol-,MS2,MS2evol-,high,MS2evol-high
sp|P00331|ADH2_YEAST,67-4-3,3,0,LFQ_intensity,evol-,MS2,MS2evol-,high,MS2evol-high
sp|P00331|ADH2_YEAST,67-4-3,4,0,LFQ_intensity,evol-,MS2,MS2evol-,high,MS2evol-high
sp|P00331|ADH2_YEAST,67-4-III,1,10650000,LFQ_intensity,evol-,MS2,MS2evol-,high,MS2evol-high
sp|P00331|ADH2_YEAST,67-4-III,2,0,LFQ_intensity,evol-,MS2,MS2evol-,high,MS2evol-high
sp|P00331|ADH2_YEAST,67-4-III,3,0,LFQ_intensity,evol-,MS2,MS2evol-,high,MS2evol-high
sp|P00331|ADH2_YEAST,67-4-III,4,0,LFQ_intensity,evol-,MS2,MS2evol-,high,MS2evol-high
sp|P00331|ADH2_YEAST,22C6,1,0,LFQ_intensity,evol+,MS2,MS2evol+,high,MS2evol+high
sp|P00331|ADH2_YEAST,22C6,2,0,LFQ_intensity,evol+,MS2,MS2evol+,high,MS2evol+high
sp|P00331|ADH2_YEAST,22C6,3,0,LFQ_intensity,evol+,MS2,MS2evol+,high,MS2evol+high
sp|P00331|ADH2_YEAST,22C6,4,0,LFQ_intensity,evol+,MS2,MS2evol+,high,MS2evol+high
sp|P00331|ADH2_YEAST,22D4,1,0,LFQ_intensity,evol+,MS2,MS2evol+,low,MS2evol+low
sp|P00331|ADH2_YEAST,22D4,2,0,LFQ_intensity,evol+,MS2,MS2evol+,low,MS2evol+low
sp|P00331|ADH2_YEAST,22D4,3,29608000,LFQ_intensity,evol+,MS2,MS2evol+,low,MS2evol+low
sp|P00331|ADH2_YEAST,22D4,4,0,LFQ_intensity,evol+,MS2,MS2evol+,low,MS2evol+low
sp|P00331|ADH2_YEAST,24B5,1,0,LFQ_intensity,evol+,MS2,MS2evol+,low,MS2evol+low
sp|P00331|ADH2_YEAST,24B5,2,0,LFQ_intensity,evol+,MS2,MS2evol+,low,MS2evol+low
sp|P00331|ADH2_YEAST,24B5,3,0,LFQ_intensity,evol+,MS2,MS2evol+,low,MS2evol+low
sp|P00331|ADH2_YEAST,24B5,4,0,LFQ_intensity,evol+,MS2,MS2evol+,low,MS2evol+low
sp|P00331|ADH2_YEAST,24D2,1,0,LFQ_intensity,evol+,MS2,MS2evol+,low,MS2evol+low
sp|P00331|ADH2_YEAST,24D2,2,0,LFQ_intensity,evol+,MS2,MS2evol+,low,MS2evol+low
sp|P00331|ADH2_YEAST,24D2,3,0,LFQ_intensity,evol+,MS2,MS2evol+,low,MS2evol+low
sp|P00331|ADH2_YEAST,24D2,4,0,LFQ_intensity,evol+,MS2,MS2evol+,low,MS2evol+low
sp|P00331|ADH2_YEAST,24D3,1,15232000,LFQ_intensity,evol+,MS2,MS2evol+,high,MS2evol+high
sp|P00331|ADH2_YEAST,24D3,2,0,LFQ_intensity,evol+,MS2,MS2evol+,high,MS2evol+high
sp|P00331|ADH2_YEAST,24D3,3,0,LFQ_intensity,evol+,MS2,MS2evol+,high,MS2evol+high
sp|P00331|ADH2_YEAST,24D3,4,10569000,LFQ_intensity,evol+,MS2,MS2evol+,high,MS2evol+high
sp|P00358|G3P2_YEAST,85-1-2,1,2159400000,LFQ_intensity,evol-,MS1,MS1evol-,low,MS1evol-low
sp|P00358|G3P2_YEAST,85-1-2,2,1.315e+09,LFQ_intensity,evol-,MS1,MS1evol-,low,MS1evol-low
sp|P00358|G3P2_YEAST,85-1-2,3,1200200000,LFQ_intensity,evol-,MS1,MS1evol-,low,MS1evol-low
sp|P00358|G3P2_YEAST,85-1-2,4,1075600000,LFQ_intensity,evol-,MS1,MS1evol-,low,MS1evol-low
sp|P00358|G3P2_YEAST,85-5-2,1,1284800000,LFQ_intensity,evol-,MS1,MS1evol-,low,MS1evol-low
sp|P00358|G3P2_YEAST,85-5-2,2,1252400000,LFQ_intensity,evol-,MS1,MS1evol-,low,MS1evol-low
sp|P00358|G3P2_YEAST,85-5-2,3,1680400000,LFQ_intensity,evol-,MS1,MS1evol-,low,MS1evol-low
sp|P00358|G3P2_YEAST,85-5-2,4,1.115e+09,LFQ_intensity,evol-,MS1,MS1evol-,low,MS1evol-low
sp|P00358|G3P2_YEAST,85-6-1,1,1151400000,LFQ_intensity,evol-,MS1,MS1evol-,low,MS1evol-low
sp|P00358|G3P2_YEAST,85-6-1,2,986470000,LFQ_intensity,evol-,MS1,MS1evol-,low,MS1evol-low
sp|P00358|G3P2_YEAST,85-6-1,3,1137500000,LFQ_intensity,evol-,MS1,MS1evol-,low,MS1evol-low
sp|P00358|G3P2_YEAST,85-6-1,4,1119200000,LFQ_intensity,evol-,MS1,MS1evol-,low,MS1evol-low
sp|P00358|G3P2_YEAST,85-6-6,1,1480800000,LFQ_intensity,evol-,MS1,MS1evol-,low,MS1evol-low
sp|P00358|G3P2_YEAST,85-6-6,2,2342300000,LFQ_intensity,evol-,MS1,MS1evol-,low,MS1evol-low
sp|P00358|G3P2_YEAST,85-6-6,3,1399800000,LFQ_intensity,evol-,MS1,MS1evol-,low,MS1evol-low
sp|P00358|G3P2_YEAST,85-6-6,4,1443700000,LFQ_intensity,evol-,MS1,MS1evol-,low,MS1evol-low
sp|P00358|G3P2_YEAST,22A6,1,844250000,LFQ_intensity,evol+,MS1,MS1evol+,low,MS1evol+low
sp|P00358|G3P2_YEAST,22A6,2,998730000,LFQ_intensity,evol+,MS1,MS1evol+,low,MS1evol+low
sp|P00358|G3P2_YEAST,22A6,3,1738900000,LFQ_intensity,evol+,MS1,MS1evol+,low,MS1evol+low
sp|P00358|G3P2_YEAST,22A6,4,892890000,LFQ_intensity,evol+,MS1,MS1evol+,low,MS1evol+low
sp|P00358|G3P2_YEAST,22B1,1,791010000,LFQ_intensity,evol+,MS1,MS1evol+,low,MS1evol+low
sp|P00358|G3P2_YEAST,22B1,2,1141800000,LFQ_intensity,evol+,MS1,MS1evol+,low,MS1evol+low
sp|P00358|G3P2_YEAST,22B1,3,743210000,LFQ_intensity,evol+,MS1,MS1evol+,low,MS1evol+low
sp|P00358|G3P2_YEAST,22B1,4,1.077e+09,LFQ_intensity,evol+,MS1,MS1evol+,low,MS1evol+low
sp|P00358|G3P2_YEAST,22B3,1,662030000,LFQ_intensity,evol+,MS1,MS1evol+,low,MS1evol+low
sp|P00358|G3P2_YEAST,22B3,2,709440000,LFQ_intensity,evol+,MS1,MS1evol+,low,MS1evol+low
sp|P00358|G3P2_YEAST,22B3,3,4.86e+08,LFQ_intensity,evol+,MS1,MS1evol+,low,MS1evol+low
sp|P00358|G3P2_YEAST,22B3,4,562950000,LFQ_intensity,evol+,MS1,MS1evol+,low,MS1evol+low
sp|P00358|G3P2_YEAST,22C2,1,662460000,LFQ_intensity,evol+,MS1,MS1evol+,low,MS1evol+low
sp|P00358|G3P2_YEAST,22C2,2,738760000,LFQ_intensity,evol+,MS1,MS1evol+,low,MS1evol+low
sp|P00358|G3P2_YEAST,22C2,3,723850000,LFQ_intensity,evol+,MS1,MS1evol+,low,MS1evol+low
sp|P00358|G3P2_YEAST,22C2,4,846470000,LFQ_intensity,evol+,MS1,MS1evol+,low,MS1evol+low
sp|P00358|G3P2_YEAST,24B1,1,611680000,LFQ_intensity,evol+,MS1,MS1evol+,high,MS1evol+high
sp|P00358|G3P2_YEAST,24B1,2,742860000,LFQ_intensity,evol+,MS1,MS1evol+,high,MS1evol+high
sp|P00358|G3P2_YEAST,24B1,3,831310000,LFQ_intensity,evol+,MS1,MS1evol+,high,MS1evol+high
sp|P00358|G3P2_YEAST,24B1,4,575560000,LFQ_intensity,evol+,MS1,MS1evol+,high,MS1evol+high
sp|P00358|G3P2_YEAST,24B4,1,1155500000,LFQ_intensity,evol+,MS1,MS1evol+,high,MS1evol+high
sp|P00358|G3P2_YEAST,24B4,2,1207300000,LFQ_intensity,evol+,MS1,MS1evol+,high,MS1evol+high
sp|P00358|G3P2_YEAST,24B4,3,1202900000,LFQ_intensity,evol+,MS1,MS1evol+,high,MS1evol+high
sp|P00358|G3P2_YEAST,24B4,4,1262800000,LFQ_intensity,evol+,MS1,MS1evol+,high,MS1evol+high
sp|P00358|G3P2_YEAST,41B2,1,1024400000,LFQ_intensity,evol+,MS1,MS1evol+,low,MS1evol+low
sp|P00358|G3P2_YEAST,41B2,2,1048100000,LFQ_intensity,evol+,MS1,MS1evol+,low,MS1evol+low
sp|P00358|G3P2_YEAST,41B2,3,1310500000,LFQ_intensity,evol+,MS1,MS1evol+,low,MS1evol+low
sp|P00358|G3P2_YEAST,41B2,4,1045600000,LFQ_intensity,evol+,MS1,MS1evol+,low,MS1evol+low
sp|P00358|G3P2_YEAST,41B4,1,465040000,LFQ_intensity,evol+,MS1,MS1evol+,high,MS1evol+high
sp|P00358|G3P2_YEAST,41B4,2,372580000,LFQ_intensity,evol+,MS1,MS1evol+,high,MS1evol+high
sp|P00358|G3P2_YEAST,41B4,3,447340000,LFQ_intensity,evol+,MS1,MS1evol+,high,MS1evol+high
sp|P00358|G3P2_YEAST,41B4,4,368830000,LFQ_intensity,evol+,MS1,MS1evol+,high,MS1evol+high
sp|P00358|G3P2_YEAST,67-1-2,1,747180000,LFQ_intensity,evol-,MS2,MS2evol-,high,MS2evol-high
sp|P00358|G3P2_YEAST,67-1-2,2,782240000,LFQ_intensity,evol-,MS2,MS2evol-,high,MS2evol-high
sp|P00358|G3P2_YEAST,67-1-2,3,942400000,LFQ_intensity,evol-,MS2,MS2evol-,high,MS2evol-high
sp|P00358|G3P2_YEAST,67-1-2,4,778970000,LFQ_intensity,evol-,MS2,MS2evol-,high,MS2evol-high
sp|P00358|G3P2_YEAST,67-1-II,1,843720000,LFQ_intensity,evol-,MS2,MS2evol-,high,MS2evol-high
sp|P00358|G3P2_YEAST,67-1-II,2,943520000,LFQ_intensity,evol-,MS2,MS2evol-,high,MS2evol-high
sp|P00358|G3P2_YEAST,67-1-II,3,871900000,LFQ_intensity,evol-,MS2,MS2evol-,high,MS2evol-high
sp|P00358|G3P2_YEAST,67-1-II,4,734820000,LFQ_intensity,evol-,MS2,MS2evol-,high,MS2evol-high
sp|P00358|G3P2_YEAST,67-4-3,1,628090000,LFQ_intensity,evol-,MS2,MS2evol-,high,MS2evol-high
sp|P00358|G3P2_YEAST,67-4-3,2,644240000,LFQ_intensity,evol-,MS2,MS2evol-,high,MS2evol-high
sp|P00358|G3P2_YEAST,67-4-3,3,690280000,LFQ_intensity,evol-,MS2,MS2evol-,high,MS2evol-high
sp|P00358|G3P2_YEAST,67-4-3,4,697900000,LFQ_intensity,evol-,MS2,MS2evol-,high,MS2evol-high
sp|P00358|G3P2_YEAST,67-4-III,1,863580000,LFQ_intensity,evol-,MS2,MS2evol-,high,MS2evol-high
sp|P00358|G3P2_YEAST,67-4-III,2,858430000,LFQ_intensity,evol-,MS2,MS2evol-,high,MS2evol-high
sp|P00358|G3P2_YEAST,67-4-III,3,973200000,LFQ_intensity,evol-,MS2,MS2evol-,high,MS2evol-high
sp|P00358|G3P2_YEAST,67-4-III,4,1.11e+09,LFQ_intensity,evol-,MS2,MS2evol-,high,MS2evol-high
sp|P00358|G3P2_YEAST,22C6,1,488690000,LFQ_intensity,evol+,MS2,MS2evol+,high,MS2evol+high
sp|P00358|G3P2_YEAST,22C6,2,567980000,LFQ_intensity,evol+,MS2,MS2evol+,high,MS2evol+high
sp|P00358|G3P2_YEAST,22C6,3,566700000,LFQ_intensity,evol+,MS2,MS2evol+,high,MS2evol+high
sp|P00358|G3P2_YEAST,22C6,4,567460000,LFQ_intensity,evol+,MS2,MS2evol+,high,MS2evol+high
sp|P00358|G3P2_YEAST,22D4,1,821950000,LFQ_intensity,evol+,MS2,MS2evol+,low,MS2evol+low
sp|P00358|G3P2_YEAST,22D4,2,683350000,LFQ_intensity,evol+,MS2,MS2evol+,low,MS2evol+low
sp|P00358|G3P2_YEAST,22D4,3,671790000,LFQ_intensity,evol+,MS2,MS2evol+,low,MS2evol+low
sp|P00358|G3P2_YEAST,22D4,4,735210000,LFQ_intensity,evol+,MS2,MS2evol+,low,MS2evol+low
sp|P00358|G3P2_YEAST,24B5,1,949530000,LFQ_intensity,evol+,MS2,MS2evol+,low,MS2evol+low
sp|P00358|G3P2_YEAST,24B5,2,883240000,LFQ_intensity,evol+,MS2,MS2evol+,low,MS2evol+low
sp|P00358|G3P2_YEAST,24B5,3,859100000,LFQ_intensity,evol+,MS2,MS2evol+,low,MS2evol+low
sp|P00358|G3P2_YEAST,24B5,4,821460000,LFQ_intensity,evol+,MS2,MS2evol+,low,MS2evol+low
sp|P00358|G3P2_YEAST,24D2,1,846450000,LFQ_intensity,evol+,MS2,MS2evol+,low,MS2evol+low
sp|P00358|G3P2_YEAST,24D2,2,893860000,LFQ_intensity,evol+,MS2,MS2evol+,low,MS2evol+low
sp|P00358|G3P2_YEAST,24D2,3,830060000,LFQ_intensity,evol+,MS2,MS2evol+,low,MS2evol+low
sp|P00358|G3P2_YEAST,24D2,4,767530000,LFQ_intensity,evol+,MS2,MS2evol+,low,MS2evol+low
sp|P00358|G3P2_YEAST,24D3,1,468260000,LFQ_intensity,evol+,MS2,MS2evol+,high,MS2evol+high
sp|P00358|G3P2_YEAST,24D3,2,565100000,LFQ_intensity,evol+,MS2,MS2evol+,high,MS2evol+high
sp|P00358|G3P2_YEAST,24D3,3,399960000,LFQ_intensity,evol+,MS2,MS2evol+,high,MS2evol+high
sp|P00358|G3P2_YEAST,24D3,4,546200000,LFQ_intensity,evol+,MS2,MS2evol+,high,MS2evol+high
sp|P00359|G3P3_YEAST,85-1-2,1,2.2338e+10,LFQ_intensity,evol-,MS1,MS1evol-,low,MS1evol-low
sp|P00359|G3P3_YEAST,85-1-2,2,2.0081e+10,LFQ_intensity,evol-,MS1,MS1evol-,low,MS1evol-low
sp|P00359|G3P3_YEAST,85-1-2,3,1.8514e+10,LFQ_intensity,evol-,MS1,MS1evol-,low,MS1evol-low
sp|P00359|G3P3_YEAST,85-1-2,4,1.9502e+10,LFQ_intensity,evol-,MS1,MS1evol-,low,MS1evol-low
sp|P00359|G3P3_YEAST,85-5-2,1,2.0372e+10,LFQ_intensity,evol-,MS1,MS1evol-,low,MS1evol-low
sp|P00359|G3P3_YEAST,85-5-2,2,1.9354e+10,LFQ_intensity,evol-,MS1,MS1evol-,low,MS1evol-low
sp|P00359|G3P3_YEAST,85-5-2,3,2.04e+10,LFQ_intensity,evol-,MS1,MS1evol-,low,MS1evol-low
sp|P00359|G3P3_YEAST,85-5-2,4,1.8521e+10,LFQ_intensity,evol-,MS1,MS1evol-,low,MS1evol-low
sp|P00359|G3P3_YEAST,85-6-1,1,2.0153e+10,LFQ_intensity,evol-,MS1,MS1evol-,low,MS1evol-low
sp|P00359|G3P3_YEAST,85-6-1,2,1.7986e+10,LFQ_intensity,evol-,MS1,MS1evol-,low,MS1evol-low
sp|P00359|G3P3_YEAST,85-6-1,3,1.8491e+10,LFQ_intensity,evol-,MS1,MS1evol-,low,MS1evol-low
sp|P00359|G3P3_YEAST,85-6-1,4,1.8403e+10,LFQ_intensity,evol-,MS1,MS1evol-,low,MS1evol-low
sp|P00359|G3P3_YEAST,85-6-6,1,1.8012e+10,LFQ_intensity,evol-,MS1,MS1evol-,low,MS1evol-low
sp|P00359|G3P3_YEAST,85-6-6,2,1.4774e+10,LFQ_intensity,evol-,MS1,MS1evol-,low,MS1evol-low
sp|P00359|G3P3_YEAST,85-6-6,3,1.6029e+10,LFQ_intensity,evol-,MS1,MS1evol-,low,MS1evol-low
sp|P00359|G3P3_YEAST,85-6-6,4,1.6131e+10,LFQ_intensity,evol-,MS1,MS1evol-,low,MS1evol-low
sp|P00359|G3P3_YEAST,22A6,1,1.6192e+10,LFQ_intensity,evol+,MS1,MS1evol+,low,MS1evol+low
sp|P00359|G3P3_YEAST,22A6,2,1.7454e+10,LFQ_intensity,evol+,MS1,MS1evol+,low,MS1evol+low
sp|P00359|G3P3_YEAST,22A6,3,1.7095e+10,LFQ_intensity,evol+,MS1,MS1evol+,low,MS1evol+low
sp|P00359|G3P3_YEAST,22A6,4,1.5196e+10,LFQ_intensity,evol+,MS1,MS1evol+,low,MS1evol+low
sp|P00359|G3P3_YEAST,22B1,1,1.5356e+10,LFQ_intensity,evol+,MS1,MS1evol+,low,MS1evol+low
sp|P00359|G3P3_YEAST,22B1,2,1.6919e+10,LFQ_intensity,evol+,MS1,MS1evol+,low,MS1evol+low
sp|P00359|G3P3_YEAST,22B1,3,1.5149e+10,LFQ_intensity,evol+,MS1,MS1evol+,low,MS1evol+low
sp|P00359|G3P3_YEAST,22B1,4,1.5845e+10,LFQ_intensity,evol+,MS1,MS1evol+,low,MS1evol+low
sp|P00359|G3P3_YEAST,22B3,1,1.4075e+10,LFQ_intensity,evol+,MS1,MS1evol+,low,MS1evol+low
sp|P00359|G3P3_YEAST,22B3,2,1.3202e+10,LFQ_intensity,evol+,MS1,MS1evol+,low,MS1evol+low
sp|P00359|G3P3_YEAST,22B3,3,1.2524e+10,LFQ_intensity,evol+,MS1,MS1evol+,low,MS1evol+low
sp|P00359|G3P3_YEAST,22B3,4,1.2618e+10,LFQ_intensity,evol+,MS1,MS1evol+,low,MS1evol+low
sp|P00359|G3P3_YEAST,22C2,1,1.4811e+10,LFQ_intensity,evol+,MS1,MS1evol+,low,MS1evol+low
sp|P00359|G3P3_YEAST,22C2,2,1.3566e+10,LFQ_intensity,evol+,MS1,MS1evol+,low,MS1evol+low
sp|P00359|G3P3_YEAST,22C2,3,1.4701e+10,LFQ_intensity,evol+,MS1,MS1evol+,low,MS1evol+low
sp|P00359|G3P3_YEAST,22C2,4,1.4416e+10,LFQ_intensity,evol+,MS1,MS1evol+,low,MS1evol+low
sp|P00359|G3P3_YEAST,24B1,1,1.2058e+10,LFQ_intensity,evol+,MS1,MS1evol+,high,MS1evol+high
sp|P00359|G3P3_YEAST,24B1,2,1.2698e+10,LFQ_intensity,evol+,MS1,MS1evol+,high,MS1evol+high
sp|P00359|G3P3_YEAST,24B1,3,1.2719e+10,LFQ_intensity,evol+,MS1,MS1evol+,high,MS1evol+high
sp|P00359|G3P3_YEAST,24B1,4,1.222e+10,LFQ_intensity,evol+,MS1,MS1evol+,high,MS1evol+high
sp|P00359|G3P3_YEAST,24B4,1,1.4963e+10,LFQ_intensity,evol+,MS1,MS1evol+,high,MS1evol+high
sp|P00359|G3P3_YEAST,24B4,2,1.5518e+10,LFQ_intensity,evol+,MS1,MS1evol+,high,MS1evol+high
sp|P00359|G3P3_YEAST,24B4,3,1.5461e+10,LFQ_intensity,evol+,MS1,MS1evol+,high,MS1evol+high
sp|P00359|G3P3_YEAST,24B4,4,1.4906e+10,LFQ_intensity,evol+,MS1,MS1evol+,high,MS1evol+high
sp|P00359|G3P3_YEAST,41B2,1,1.5511e+10,LFQ_intensity,evol+,MS1,MS1evol+,low,MS1evol+low
sp|P00359|G3P3_YEAST,41B2,2,1.5738e+10,LFQ_intensity,evol+,MS1,MS1evol+,low,MS1evol+low
sp|P00359|G3P3_YEAST,41B2,3,1.7204e+10,LFQ_intensity,evol+,MS1,MS1evol+,low,MS1evol+low
sp|P00359|G3P3_YEAST,41B2,4,1.4637e+10,LFQ_intensity,evol+,MS1,MS1evol+,low,MS1evol+low
sp|P00359|G3P3_YEAST,41B4,1,1.1129e+10,LFQ_intensity,evol+,MS1,MS1evol+,high,MS1evol+high
sp|P00359|G3P3_YEAST,41B4,2,9727300000,LFQ_intensity,evol+,MS1,MS1evol+,high,MS1evol+high
sp|P00359|G3P3_YEAST,41B4,3,9236500000,LFQ_intensity,evol+,MS1,MS1evol+,high,MS1evol+high
sp|P00359|G3P3_YEAST,41B4,4,8625800000,LFQ_intensity,evol+,MS1,MS1evol+,high,MS1evol+high
sp|P00359|G3P3_YEAST,67-1-2,1,1.1321e+10,LFQ_intensity,evol-,MS2,MS2evol-,high,MS2evol-high
sp|P00359|G3P3_YEAST,67-1-2,2,1.1391e+10,LFQ_intensity,evol-,MS2,MS2evol-,high,MS2evol-high
sp|P00359|G3P3_YEAST,67-1-2,3,1.0961e+10,LFQ_intensity,evol-,MS2,MS2evol-,high,MS2evol-high
sp|P00359|G3P3_YEAST,67-1-2,4,1.0673e+10,LFQ_intensity,evol-,MS2,MS2evol-,high,MS2evol-high
sp|P00359|G3P3_YEAST,67-1-II,1,1.319e+10,LFQ_intensity,evol-,MS2,MS2evol-,high,MS2evol-high
sp|P00359|G3P3_YEAST,67-1-II,2,1.2706e+10,LFQ_intensity,evol-,MS2,MS2evol-,high,MS2evol-high
sp|P00359|G3P3_YEAST,67-1-II,3,1.2653e+10,LFQ_intensity,evol-,MS2,MS2evol-,high,MS2evol-high
sp|P00359|G3P3_YEAST,67-1-II,4,1.3273e+10,LFQ_intensity,evol-,MS2,MS2evol-,high,MS2evol-high
sp|P00359|G3P3_YEAST,67-4-3,1,1.072e+10,LFQ_intensity,evol-,MS2,MS2evol-,high,MS2evol-high
sp|P00359|G3P3_YEAST,67-4-3,2,1.0378e+10,LFQ_intensity,evol-,MS2,MS2evol-,high,MS2evol-high
sp|P00359|G3P3_YEAST,67-4-3,3,1.0362e+10,LFQ_intensity,evol-,MS2,MS2evol-,high,MS2evol-high
sp|P00359|G3P3_YEAST,67-4-3,4,1.0099e+10,LFQ_intensity,evol-,MS2,MS2evol-,high,MS2evol-high
sp|P00359|G3P3_YEAST,67-4-III,1,1.3136e+10,LFQ_intensity,evol-,MS2,MS2evol-,high,MS2evol-high
sp|P00359|G3P3_YEAST,67-4-III,2,1.1383e+10,LFQ_intensity,evol-,MS2,MS2evol-,high,MS2evol-high
sp|P00359|G3P3_YEAST,67-4-III,3,1.1421e+10,LFQ_intensity,evol-,MS2,MS2evol-,high,MS2evol-high
sp|P00359|G3P3_YEAST,67-4-III,4,1.2723e+10,LFQ_intensity,evol-,MS2,MS2evol-,high,MS2evol-high
sp|P00359|G3P3_YEAST,22C6,1,1.342e+10,LFQ_intensity,evol+,MS2,MS2evol+,high,MS2evol+high
sp|P00359|G3P3_YEAST,22C6,2,1.3329e+10,LFQ_intensity,evol+,MS2,MS2evol+,high,MS2evol+high
sp|P00359|G3P3_YEAST,22C6,3,1.1399e+10,LFQ_intensity,evol+,MS2,MS2evol+,high,MS2evol+high
sp|P00359|G3P3_YEAST,22C6,4,1.3349e+10,LFQ_intensity,evol+,MS2,MS2evol+,high,MS2evol+high
sp|P00359|G3P3_YEAST,22D4,1,1.3118e+10,LFQ_intensity,evol+,MS2,MS2evol+,low,MS2evol+low
sp|P00359|G3P3_YEAST,22D4,2,1.2266e+10,LFQ_intensity,evol+,MS2,MS2evol+,low,MS2evol+low
sp|P00359|G3P3_YEAST,22D4,3,1.1871e+10,LFQ_intensity,evol+,MS2,MS2evol+,low,MS2evol+low
sp|P00359|G3P3_YEAST,22D4,4,1.2781e+10,LFQ_intensity,evol+,MS2,MS2evol+,low,MS2evol+low
sp|P00359|G3P3_YEAST,24B5,1,1.2718e+10,LFQ_intensity,evol+,MS2,MS2evol+,low,MS2evol+low
sp|P00359|G3P3_YEAST,24B5,2,1.2333e+10,LFQ_intensity,evol+,MS2,MS2evol+,low,MS2evol+low
sp|P00359|G3P3_YEAST,24B5,3,1.161e+10,LFQ_intensity,evol+,MS2,MS2evol+,low,MS2evol+low
sp|P00359|G3P3_YEAST,24B5,4,1.1807e+10,LFQ_intensity,evol+,MS2,MS2evol+,low,MS2evol+low
sp|P00359|G3P3_YEAST,24D2,1,1.2252e+10,LFQ_intensity,evol+,MS2,MS2evol+,low,MS2evol+low
sp|P00359|G3P3_YEAST,24D2,2,1.2864e+10,LFQ_intensity,evol+,MS2,MS2evol+,low,MS2evol+low
sp|P00359|G3P3_YEAST,24D2,3,1.2669e+10,LFQ_intensity,evol+,MS2,MS2evol+,low,MS2evol+low
sp|P00359|G3P3_YEAST,24D2,4,1.2727e+10,LFQ_intensity,evol+,MS2,MS2evol+,low,MS2evol+low
sp|P00359|G3P3_YEAST,24D3,1,9294800000,LFQ_intensity,evol+,MS2,MS2evol+,high,MS2evol+high
sp|P00359|G3P3_YEAST,24D3,2,9112100000,LFQ_intensity,evol+,MS2,MS2evol+,high,MS2evol+high
sp|P00359|G3P3_YEAST,24D3,3,9059300000,LFQ_intensity,evol+,MS2,MS2evol+,high,MS2evol+high
sp|P00359|G3P3_YEAST,24D3,4,9776700000,LFQ_intensity,evol+,MS2,MS2evol+,high,MS2evol+high
sp|P00360|G3P1_YEAST,85-1-2,1,1397400000,LFQ_intensity,evol-,MS1,MS1evol-,low,MS1evol-low
sp|P00360|G3P1_YEAST,85-1-2,2,1264200000,LFQ_intensity,evol-,MS1,MS1evol-,low,MS1evol-low
sp|P00360|G3P1_YEAST,85-1-2,3,1.217e+09,LFQ_intensity,evol-,MS1,MS1evol-,low,MS1evol-low
sp|P00360|G3P1_YEAST,85-1-2,4,1257200000,LFQ_intensity,evol-,MS1,MS1evol-,low,MS1evol-low
sp|P00360|G3P1_YEAST,85-5-2,1,712650000,LFQ_intensity,evol-,MS1,MS1evol-,low,MS1evol-low
sp|P00360|G3P1_YEAST,85-5-2,2,608530000,LFQ_intensity,evol-,MS1,MS1evol-,low,MS1evol-low
sp|P00360|G3P1_YEAST,85-5-2,3,621470000,LFQ_intensity,evol-,MS1,MS1evol-,low,MS1evol-low
sp|P00360|G3P1_YEAST,85-5-2,4,655130000,LFQ_intensity,evol-,MS1,MS1evol-,low,MS1evol-low
sp|P00360|G3P1_YEAST,85-6-1,1,2140600000,LFQ_intensity,evol-,MS1,MS1evol-,low,MS1evol-low
sp|P00360|G3P1_YEAST,85-6-1,2,2037100000,LFQ_intensity,evol-,MS1,MS1evol-,low,MS1evol-low
sp|P00360|G3P1_YEAST,85-6-1,3,2201800000,LFQ_intensity,evol-,MS1,MS1evol-,low,MS1evol-low
sp|P00360|G3P1_YEAST,85-6-1,4,2251600000,LFQ_intensity,evol-,MS1,MS1evol-,low,MS1evol-low
sp|P00360|G3P1_YEAST,85-6-6,1,3328100000,LFQ_intensity,evol-,MS1,MS1evol-,low,MS1evol-low
sp|P00360|G3P1_YEAST,85-6-6,2,2248900000,LFQ_intensity,evol-,MS1,MS1evol-,low,MS1evol-low
sp|P00360|G3P1_YEAST,85-6-6,3,3325100000,LFQ_intensity,evol-,MS1,MS1evol-,low,MS1evol-low
sp|P00360|G3P1_YEAST,85-6-6,4,2954400000,LFQ_intensity,evol-,MS1,MS1evol-,low,MS1evol-low
sp|P00360|G3P1_YEAST,22A6,1,1054800000,LFQ_intensity,evol+,MS1,MS1evol+,low,MS1evol+low
sp|P00360|G3P1_YEAST,22A6,2,1043800000,LFQ_intensity,evol+,MS1,MS1evol+,low,MS1evol+low
sp|P00360|G3P1_YEAST,22A6,3,1043400000,LFQ_intensity,evol+,MS1,MS1evol+,low,MS1evol+low
sp|P00360|G3P1_YEAST,22A6,4,806730000,LFQ_intensity,evol+,MS1,MS1evol+,low,MS1evol+low
sp|P00360|G3P1_YEAST,22B1,1,907340000,LFQ_intensity,evol+,MS1,MS1evol+,low,MS1evol+low
sp|P00360|G3P1_YEAST,22B1,2,938750000,LFQ_intensity,evol+,MS1,MS1evol+,low,MS1evol+low
sp|P00360|G3P1_YEAST,22B1,3,916190000,LFQ_intensity,evol+,MS1,MS1evol+,low,MS1evol+low
sp|P00360|G3P1_YEAST,22B1,4,821900000,LFQ_intensity,evol+,MS1,MS1evol+,low,MS1evol+low
sp|P00360|G3P1_YEAST,22B3,1,1142400000,LFQ_intensity,evol+,MS1,MS1evol+,low,MS1evol+low
sp|P00360|G3P1_YEAST,22B3,2,1195900000,LFQ_intensity,evol+,MS1,MS1evol+,low,MS1evol+low
sp|P00360|G3P1_YEAST,22B3,3,1248500000,LFQ_intensity,evol+,MS1,MS1evol+,low,MS1evol+low
sp|P00360|G3P1_YEAST,22B3,4,1201800000,LFQ_intensity,evol+,MS1,MS1evol+,low,MS1evol+low
sp|P00360|G3P1_YEAST,22C2,1,953590000,LFQ_intensity,evol+,MS1,MS1evol+,low,MS1evol+low
sp|P00360|G3P1_YEAST,22C2,2,912300000,LFQ_intensity,evol+,MS1,MS1evol+,low,MS1evol+low
sp|P00360|G3P1_YEAST,22C2,3,1065600000,LFQ_intensity,evol+,MS1,MS1evol+,low,MS1evol+low
sp|P00360|G3P1_YEAST,22C2,4,1003700000,LFQ_intensity,evol+,MS1,MS1evol+,low,MS1evol+low
sp|P00360|G3P1_YEAST,24B1,1,1701100000,LFQ_intensity,evol+,MS1,MS1evol+,high,MS1evol+high
sp|P00360|G3P1_YEAST,24B1,2,1655400000,LFQ_intensity,evol+,MS1,MS1evol+,high,MS1evol+high
sp|P00360|G3P1_YEAST,24B1,3,1776600000,LFQ_intensity,evol+,MS1,MS1evol+,high,MS1evol+high
sp|P00360|G3P1_YEAST,24B1,4,1683300000,LFQ_intensity,evol+,MS1,MS1evol+,high,MS1evol+high
sp|P00360|G3P1_YEAST,24B4,1,1116700000,LFQ_intensity,evol+,MS1,MS1evol+,high,MS1evol+high
sp|P00360|G3P1_YEAST,24B4,2,1114600000,LFQ_intensity,evol+,MS1,MS1evol+,high,MS1evol+high
sp|P00360|G3P1_YEAST,24B4,3,1182600000,LFQ_intensity,evol+,MS1,MS1evol+,high,MS1evol+high
sp|P00360|G3P1_YEAST,24B4,4,1156200000,LFQ_intensity,evol+,MS1,MS1evol+,high,MS1evol+high
sp|P00360|G3P1_YEAST,41B2,1,894040000,LFQ_intensity,evol+,MS1,MS1evol+,low,MS1evol+low
sp|P00360|G3P1_YEAST,41B2,2,933840000,LFQ_intensity,evol+,MS1,MS1evol+,low,MS1evol+low
sp|P00360|G3P1_YEAST,41B2,3,990770000,LFQ_intensity,evol+,MS1,MS1evol+,low,MS1evol+low
sp|P00360|G3P1_YEAST,41B2,4,885700000,LFQ_intensity,evol+,MS1,MS1evol+,low,MS1evol+low
sp|P00360|G3P1_YEAST,41B4,1,1135900000,LFQ_intensity,evol+,MS1,MS1evol+,high,MS1evol+high
sp|P00360|G3P1_YEAST,41B4,2,1013700000,LFQ_intensity,evol+,MS1,MS1evol+,high,MS1evol+high
sp|P00360|G3P1_YEAST,41B4,3,1083200000,LFQ_intensity,evol+,MS1,MS1evol+,high,MS1evol+high
sp|P00360|G3P1_YEAST,41B4,4,999940000,LFQ_intensity,evol+,MS1,MS1evol+,high,MS1evol+high
sp|P00360|G3P1_YEAST,67-1-2,1,1174900000,LFQ_intensity,evol-,MS2,MS2evol-,high,MS2evol-high
sp|P00360|G3P1_YEAST,67-1-2,2,1096900000,LFQ_intensity,evol-,MS2,MS2evol-,high,MS2evol-high
sp|P00360|G3P1_YEAST,67-1-2,3,1187300000,LFQ_intensity,evol-,MS2,MS2evol-,high,MS2evol-high
sp|P00360|G3P1_YEAST,67-1-2,4,1108600000,LFQ_intensity,evol-,MS2,MS2evol-,high,MS2evol-high
sp|P00360|G3P1_YEAST,67-1-II,1,1336400000,LFQ_intensity,evol-,MS2,MS2evol-,high,MS2evol-high
sp|P00360|G3P1_YEAST,67-1-II,2,1203100000,LFQ_intensity,evol-,MS2,MS2evol-,high,MS2evol-high
sp|P00360|G3P1_YEAST,67-1-II,3,1.375e+09,LFQ_intensity,evol-,MS2,MS2evol-,high,MS2evol-high
sp|P00360|G3P1_YEAST,67-1-II,4,1238400000,LFQ_intensity,evol-,MS2,MS2evol-,high,MS2evol-high
sp|P00360|G3P1_YEAST,67-4-3,1,1346400000,LFQ_intensity,evol-,MS2,MS2evol-,high,MS2evol-high
sp|P00360|G3P1_YEAST,67-4-3,2,1305800000,LFQ_intensity,evol-,MS2,MS2evol-,high,MS2evol-high
sp|P00360|G3P1_YEAST,67-4-3,3,1.366e+09,LFQ_intensity,evol-,MS2,MS2evol-,high,MS2evol-high
sp|P00360|G3P1_YEAST,67-4-3,4,1344500000,LFQ_intensity,evol-,MS2,MS2evol-,high,MS2evol-high
sp|P00360|G3P1_YEAST,67-4-III,1,1519200000,LFQ_intensity,evol-,MS2,MS2evol-,high,MS2evol-high
sp|P00360|G3P1_YEAST,67-4-III,2,1432100000,LFQ_intensity,evol-,MS2,MS2evol-,high,MS2evol-high
sp|P00360|G3P1_YEAST,67-4-III,3,1507800000,LFQ_intensity,evol-,MS2,MS2evol-,high,MS2evol-high
sp|P00360|G3P1_YEAST,67-4-III,4,1438700000,LFQ_intensity,evol-,MS2,MS2evol-,high,MS2evol-high
sp|P00360|G3P1_YEAST,22C6,1,804680000,LFQ_intensity,evol+,MS2,MS2evol+,high,MS2evol+high
sp|P00360|G3P1_YEAST,22C6,2,834620000,LFQ_intensity,evol+,MS2,MS2evol+,high,MS2evol+high
sp|P00360|G3P1_YEAST,22C6,3,742850000,LFQ_intensity,evol+,MS2,MS2evol+,high,MS2evol+high
sp|P00360|G3P1_YEAST,22C6,4,806710000,LFQ_intensity,evol+,MS2,MS2evol+,high,MS2evol+high
sp|P00360|G3P1_YEAST,22D4,1,1044700000,LFQ_intensity,evol+,MS2,MS2evol+,low,MS2evol+low
sp|P00360|G3P1_YEAST,22D4,2,1009200000,LFQ_intensity,evol+,MS2,MS2evol+,low,MS2evol+low
sp|P00360|G3P1_YEAST,22D4,3,1040800000,LFQ_intensity,evol+,MS2,MS2evol+,low,MS2evol+low
sp|P00360|G3P1_YEAST,22D4,4,1092500000,LFQ_intensity,evol+,MS2,MS2evol+,low,MS2evol+low
sp|P00360|G3P1_YEAST,24B5,1,820200000,LFQ_intensity,evol+,MS2,MS2evol+,low,MS2evol+low
sp|P00360|G3P1_YEAST,24B5,2,792840000,LFQ_intensity,evol+,MS2,MS2evol+,low,MS2evol+low
sp|P00360|G3P1_YEAST,24B5,3,821390000,LFQ_intensity,evol+,MS2,MS2evol+,low,MS2evol+low
sp|P00360|G3P1_YEAST,24B5,4,774640000,LFQ_intensity,evol+,MS2,MS2evol+,low,MS2evol+low
sp|P00360|G3P1_YEAST,24D2,1,1055600000,LFQ_intensity,evol+,MS2,MS2evol+,low,MS2evol+low
sp|P00360|G3P1_YEAST,24D2,2,1025100000,LFQ_intensity,evol+,MS2,MS2evol+,low,MS2evol+low
sp|P00360|G3P1_YEAST,24D2,3,1123200000,LFQ_intensity,evol+,MS2,MS2evol+,low,MS2evol+low
sp|P00360|G3P1_YEAST,24D2,4,1.003e+09,LFQ_intensity,evol+,MS2,MS2evol+,low,MS2evol+low
sp|P00360|G3P1_YEAST,24D3,1,907650000,LFQ_intensity,evol+,MS2,MS2evol+,high,MS2evol+high
sp|P00360|G3P1_YEAST,24D3,2,968560000,LFQ_intensity,evol+,MS2,MS2evol+,high,MS2evol+high
sp|P00360|G3P1_YEAST,24D3,3,844170000,LFQ_intensity,evol+,MS2,MS2evol+,high,MS2evol+high
sp|P00360|G3P1_YEAST,24D3,4,956230000,LFQ_intensity,evol+,MS2,MS2evol+,high,MS2evol+high
sp|P00401|COX1_YEAST,85-1-2,1,0,LFQ_intensity,evol-,MS1,MS1evol-,low,MS1evol-low
sp|P00401|COX1_YEAST,85-1-2,2,0,LFQ_intensity,evol-,MS1,MS1evol-,low,MS1evol-low
sp|P00401|COX1_YEAST,85-1-2,3,0,LFQ_intensity,evol-,MS1,MS1evol-,low,MS1evol-low
sp|P00401|COX1_YEAST,85-1-2,4,0,LFQ_intensity,evol-,MS1,MS1evol-,low,MS1evol-low
sp|P00401|COX1_YEAST,85-5-2,1,0,LFQ_intensity,evol-,MS1,MS1evol-,low,MS1evol-low
sp|P00401|COX1_YEAST,85-5-2,2,0,LFQ_intensity,evol-,MS1,MS1evol-,low,MS1evol-low
sp|P00401|COX1_YEAST,85-5-2,3,0,LFQ_intensity,evol-,MS1,MS1evol-,low,MS1evol-low
sp|P00401|COX1_YEAST,85-5-2,4,0,LFQ_intensity,evol-,MS1,MS1evol-,low,MS1evol-low
sp|P00401|COX1_YEAST,85-6-1,1,0,LFQ_intensity,evol-,MS1,MS1evol-,low,MS1evol-low
sp|P00401|COX1_YEAST,85-6-1,2,0,LFQ_intensity,evol-,MS1,MS1evol-,low,MS1evol-low
sp|P00401|COX1_YEAST,85-6-1,3,14097000,LFQ_intensity,evol-,MS1,MS1evol-,low,MS1evol-low
sp|P00401|COX1_YEAST,85-6-1,4,0,LFQ_intensity,evol-,MS1,MS1evol-,low,MS1evol-low
sp|P00401|COX1_YEAST,85-6-6,1,0,LFQ_intensity,evol-,MS1,MS1evol-,low,MS1evol-low
sp|P00401|COX1_YEAST,85-6-6,2,18701000,LFQ_intensity,evol-,MS1,MS1evol-,low,MS1evol-low
sp|P00401|COX1_YEAST,85-6-6,3,11299000,LFQ_intensity,evol-,MS1,MS1evol-,low,MS1evol-low
sp|P00401|COX1_YEAST,85-6-6,4,0,LFQ_intensity,evol-,MS1,MS1evol-,low,MS1evol-low
sp|P00401|COX1_YEAST,22A6,1,19899000,LFQ_intensity,evol+,MS1,MS1evol+,low,MS1evol+low
sp|P00401|COX1_YEAST,22A6,2,16523000,LFQ_intensity,evol+,MS1,MS1evol+,low,MS1evol+low
sp|P00401|COX1_YEAST,22A6,3,0,LFQ_intensity,evol+,MS1,MS1evol+,low,MS1evol+low
sp|P00401|COX1_YEAST,22A6,4,18346000,LFQ_intensity,evol+,MS1,MS1evol+,low,MS1evol+low
sp|P00401|COX1_YEAST,22B1,1,13237000,LFQ_intensity,evol+,MS1,MS1evol+,low,MS1evol+low
sp|P00401|COX1_YEAST,22B1,2,0,LFQ_intensity,evol+,MS1,MS1evol+,low,MS1evol+low
sp|P00401|COX1_YEAST,22B1,3,0,LFQ_intensity,evol+,MS1,MS1evol+,low,MS1evol+low
sp|P00401|COX1_YEAST,22B1,4,0,LFQ_intensity,evol+,MS1,MS1evol+,low,MS1evol+low
sp|P00401|COX1_YEAST,22B3,1,0,LFQ_intensity,evol+,MS1,MS1evol+,low,MS1evol+low
sp|P00401|COX1_YEAST,22B3,2,7607400,LFQ_intensity,evol+,MS1,MS1evol+,low,MS1evol+low
sp|P00401|COX1_YEAST,22B3,3,0,LFQ_intensity,evol+,MS1,MS1evol+,low,MS1evol+low
sp|P00401|COX1_YEAST,22B3,4,0,LFQ_intensity,evol+,MS1,MS1evol+,low,MS1evol+low
sp|P00401|COX1_YEAST,22C2,1,24883000,LFQ_intensity,evol+,MS1,MS1evol+,low,MS1evol+low
sp|P00401|COX1_YEAST,22C2,2,0,LFQ_intensity,evol+,MS1,MS1evol+,low,MS1evol+low
sp|P00401|COX1_YEAST,22C2,3,19816000,LFQ_intensity,evol+,MS1,MS1evol+,low,MS1evol+low
sp|P00401|COX1_YEAST,22C2,4,24315000,LFQ_intensity,evol+,MS1,MS1evol+,low,MS1evol+low
sp|P00401|COX1_YEAST,24B1,1,0,LFQ_intensity,evol+,MS1,MS1evol+,high,MS1evol+high
sp|P00401|COX1_YEAST,24B1,2,15192000,LFQ_intensity,evol+,MS1,MS1evol+,high,MS1evol+high
sp|P00401|COX1_YEAST,24B1,3,8633600,LFQ_intensity,evol+,MS1,MS1evol+,high,MS1evol+high
sp|P00401|COX1_YEAST,24B1,4,0,LFQ_intensity,evol+,MS1,MS1evol+,high,MS1evol+high
sp|P00401|COX1_YEAST,24B4,1,0,LFQ_intensity,evol+,MS1,MS1evol+,high,MS1evol+high
sp|P00401|COX1_YEAST,24B4,2,0,LFQ_intensity,evol+,MS1,MS1evol+,high,MS1evol+high
sp|P00401|COX1_YEAST,24B4,3,0,LFQ_intensity,evol+,MS1,MS1evol+,high,MS1evol+high
sp|P00401|COX1_YEAST,24B4,4,0,LFQ_intensity,evol+,MS1,MS1evol+,high,MS1evol+high
sp|P00401|COX1_YEAST,41B2,1,0,LFQ_intensity,evol+,MS1,MS1evol+,low,MS1evol+low
sp|P00401|COX1_YEAST,41B2,2,0,LFQ_intensity,evol+,MS1,MS1evol+,low,MS1evol+low
sp|P00401|COX1_YEAST,41B2,3,0,LFQ_intensity,evol+,MS1,MS1evol+,low,MS1evol+low
sp|P00401|COX1_YEAST,41B2,4,0,LFQ_intensity,evol+,MS1,MS1evol+,low,MS1evol+low
sp|P00401|COX1_YEAST,41B4,1,0,LFQ_intensity,evol+,MS1,MS1evol+,high,MS1evol+high
sp|P00401|COX1_YEAST,41B4,2,0,LFQ_intensity,evol+,MS1,MS1evol+,high,MS1evol+high
sp|P00401|COX1_YEAST,41B4,3,0,LFQ_intensity,evol+,MS1,MS1evol+,high,MS1evol+high
sp|P00401|COX1_YEAST,41B4,4,0,LFQ_intensity,evol+,MS1,MS1evol+,high,MS1evol+high
sp|P00401|COX1_YEAST,67-1-2,1,0,LFQ_intensity,evol-,MS2,MS2evol-,high,MS2evol-high
sp|P00401|COX1_YEAST,67-1-2,2,0,LFQ_intensity,evol-,MS2,MS2evol-,high,MS2evol-high
sp|P00401|COX1_YEAST,67-1-2,3,0,LFQ_intensity,evol-,MS2,MS2evol-,high,MS2evol-high
sp|P00401|COX1_YEAST,67-1-2,4,13432000,LFQ_intensity,evol-,MS2,MS2evol-,high,MS2evol-high
sp|P00401|COX1_YEAST,67-1-II,1,14584000,LFQ_intensity,evol-,MS2,MS2evol-,high,MS2evol-high
sp|P00401|COX1_YEAST,67-1-II,2,11902000,LFQ_intensity,evol-,MS2,MS2evol-,high,MS2evol-high
sp|P00401|COX1_YEAST,67-1-II,3,18321000,LFQ_intensity,evol-,MS2,MS2evol-,high,MS2evol-high
sp|P00401|COX1_YEAST,67-1-II,4,9544300,LFQ_intensity,evol-,MS2,MS2evol-,high,MS2evol-high
sp|P00401|COX1_YEAST,67-4-3,1,22163000,LFQ_intensity,evol-,MS2,MS2evol-,high,MS2evol-high
sp|P00401|COX1_YEAST,67-4-3,2,0,LFQ_intensity,evol-,MS2,MS2evol-,high,MS2evol-high
sp|P00401|COX1_YEAST,67-4-3,3,26559000,LFQ_intensity,evol-,MS2,MS2evol-,high,MS2evol-high
sp|P00401|COX1_YEAST,67-4-3,4,15931000,LFQ_intensity,evol-,MS2,MS2evol-,high,MS2evol-high
sp|P00401|COX1_YEAST,67-4-III,1,0,LFQ_intensity,evol-,MS2,MS2evol-,high,MS2evol-high
sp|P00401|COX1_YEAST,67-4-III,2,8988000,LFQ_intensity,evol-,MS2,MS2evol-,high,MS2evol-high
sp|P00401|COX1_YEAST,67-4-III,3,15685000,LFQ_intensity,evol-,MS2,MS2evol-,high,MS2evol-high
sp|P00401|COX1_YEAST,67-4-III,4,9736700,LFQ_intensity,evol-,MS2,MS2evol-,high,MS2evol-high
sp|P00401|COX1_YEAST,22C6,1,9828000,LFQ_intensity,evol+,MS2,MS2evol+,high,MS2evol+high
sp|P00401|COX1_YEAST,22C6,2,0,LFQ_intensity,evol+,MS2,MS2evol+,high,MS2evol+high
sp|P00401|COX1_YEAST,22C6,3,0,LFQ_intensity,evol+,MS2,MS2evol+,high,MS2evol+high
sp|P00401|COX1_YEAST,22C6,4,9407300,LFQ_intensity,evol+,MS2,MS2evol+,high,MS2evol+high
sp|P00401|COX1_YEAST,22D4,1,0,LFQ_intensity,evol+,MS2,MS2evol+,low,MS2evol+low
sp|P00401|COX1_YEAST,22D4,2,0,LFQ_intensity,evol+,MS2,MS2evol+,low,MS2evol+low
sp|P00401|COX1_YEAST,22D4,3,9751600,LFQ_intensity,evol+,MS2,MS2evol+,low,MS2evol+low
sp|P00401|COX1_YEAST,22D4,4,0,LFQ_intensity,evol+,MS2,MS2evol+,low,MS2evol+low
sp|P00401|COX1_YEAST,24B5,1,0,LFQ_intensity,evol+,MS2,MS2evol+,low,MS2evol+low
sp|P00401|COX1_YEAST,24B5,2,9458100,LFQ_intensity,evol+,MS2,MS2evol+,low,MS2evol+low
sp|P00401|COX1_YEAST,24B5,3,12007000,LFQ_intensity,evol+,MS2,MS2evol+,low,MS2evol+low
sp|P00401|COX1_YEAST,24B5,4,0,LFQ_intensity,evol+,MS2,MS2evol+,low,MS2evol+low
sp|P00401|COX1_YEAST,24D2,1,8005900,LFQ_intensity,evol+,MS2,MS2evol+,low,MS2evol+low
sp|P00401|COX1_YEAST,24D2,2,6698400,LFQ_intensity,evol+,MS2,MS2evol+,low,MS2evol+low
sp|P00401|COX1_YEAST,24D2,3,0,LFQ_intensity,evol+,MS2,MS2evol+,low,MS2evol+low
sp|P00401|COX1_YEAST,24D2,4,10677000,LFQ_intensity,evol+,MS2,MS2evol+,low,MS2evol+low
sp|P00401|COX1_YEAST,24D3,1,0,LFQ_intensity,evol+,MS2,MS2evol+,high,MS2evol+high
sp|P00401|COX1_YEAST,24D3,2,0,LFQ_intensity,evol+,MS2,MS2evol+,high,MS2evol+high
sp|P00401|COX1_YEAST,24D3,3,0,LFQ_intensity,evol+,MS2,MS2evol+,high,MS2evol+high
sp|P00401|COX1_YEAST,24D3,4,17047000,LFQ_intensity,evol+,MS2,MS2evol+,high,MS2evol+high
sp|P00410|COX2_YEAST,85-1-2,1,92561000,LFQ_intensity,evol-,MS1,MS1evol-,low,MS1evol-low
sp|P00410|COX2_YEAST,85-1-2,2,93095000,LFQ_intensity,evol-,MS1,MS1evol-,low,MS1evol-low
sp|P00410|COX2_YEAST,85-1-2,3,82977000,LFQ_intensity,evol-,MS1,MS1evol-,low,MS1evol-low
sp|P00410|COX2_YEAST,85-1-2,4,90491000,LFQ_intensity,evol-,MS1,MS1evol-,low,MS1evol-low
sp|P00410|COX2_YEAST,85-5-2,1,79631000,LFQ_intensity,evol-,MS1,MS1evol-,low,MS1evol-low
sp|P00410|COX2_YEAST,85-5-2,2,39661000,LFQ_intensity,evol-,MS1,MS1evol-,low,MS1evol-low
sp|P00410|COX2_YEAST,85-5-2,3,73492000,LFQ_intensity,evol-,MS1,MS1evol-,low,MS1evol-low
sp|P00410|COX2_YEAST,85-5-2,4,77676000,LFQ_intensity,evol-,MS1,MS1evol-,low,MS1evol-low
sp|P00410|COX2_YEAST,85-6-1,1,136020000,LFQ_intensity,evol-,MS1,MS1evol-,low,MS1evol-low
sp|P00410|COX2_YEAST,85-6-1,2,114650000,LFQ_intensity,evol-,MS1,MS1evol-,low,MS1evol-low
sp|P00410|COX2_YEAST,85-6-1,3,106660000,LFQ_intensity,evol-,MS1,MS1evol-,low,MS1evol-low
sp|P00410|COX2_YEAST,85-6-1,4,110190000,LFQ_intensity,evol-,MS1,MS1evol-,low,MS1evol-low
sp|P00410|COX2_YEAST,85-6-6,1,116730000,LFQ_intensity,evol-,MS1,MS1evol-,low,MS1evol-low
sp|P00410|COX2_YEAST,85-6-6,2,61794000,LFQ_intensity,evol-,MS1,MS1evol-,low,MS1evol-low
sp|P00410|COX2_YEAST,85-6-6,3,81998000,LFQ_intensity,evol-,MS1,MS1evol-,low,MS1evol-low
sp|P00410|COX2_YEAST,85-6-6,4,91130000,LFQ_intensity,evol-,MS1,MS1evol-,low,MS1evol-low
sp|P00410|COX2_YEAST,22A6,1,86685000,LFQ_intensity,evol+,MS1,MS1evol+,low,MS1evol+low
sp|P00410|COX2_YEAST,22A6,2,85089000,LFQ_intensity,evol+,MS1,MS1evol+,low,MS1evol+low
sp|P00410|COX2_YEAST,22A6,3,63534000,LFQ_intensity,evol+,MS1,MS1evol+,low,MS1evol+low
sp|P00410|COX2_YEAST,22A6,4,86220000,LFQ_intensity,evol+,MS1,MS1evol+,low,MS1evol+low
sp|P00410|COX2_YEAST,22B1,1,95419000,LFQ_intensity,evol+,MS1,MS1evol+,low,MS1evol+low
sp|P00410|COX2_YEAST,22B1,2,64990000,LFQ_intensity,evol+,MS1,MS1evol+,low,MS1evol+low
sp|P00410|COX2_YEAST,22B1,3,89526000,LFQ_intensity,evol+,MS1,MS1evol+,low,MS1evol+low
sp|P00410|COX2_YEAST,22B1,4,65628000,LFQ_intensity,evol+,MS1,MS1evol+,low,MS1evol+low
sp|P00410|COX2_YEAST,22B3,1,91225000,LFQ_intensity,evol+,MS1,MS1evol+,low,MS1evol+low
sp|P00410|COX2_YEAST,22B3,2,115040000,LFQ_intensity,evol+,MS1,MS1evol+,low,MS1evol+low
sp|P00410|COX2_YEAST,22B3,3,93454000,LFQ_intensity,evol+,MS1,MS1evol+,low,MS1evol+low
sp|P00410|COX2_YEAST,22B3,4,86991000,LFQ_intensity,evol+,MS1,MS1evol+,low,MS1evol+low
sp|P00410|COX2_YEAST,22C2,1,95532000,LFQ_intensity,evol+,MS1,MS1evol+,low,MS1evol+low
sp|P00410|COX2_YEAST,22C2,2,72334000,LFQ_intensity,evol+,MS1,MS1evol+,low,MS1evol+low
sp|P00410|COX2_YEAST,22C2,3,80962000,LFQ_intensity,evol+,MS1,MS1evol+,low,MS1evol+low
sp|P00410|COX2_YEAST,22C2,4,84081000,LFQ_intensity,evol+,MS1,MS1evol+,low,MS1evol+low
sp|P00410|COX2_YEAST,24B1,1,78420000,LFQ_intensity,evol+,MS1,MS1evol+,high,MS1evol+high
sp|P00410|COX2_YEAST,24B1,2,76407000,LFQ_intensity,evol+,MS1,MS1evol+,high,MS1evol+high
sp|P00410|COX2_YEAST,24B1,3,72044000,LFQ_intensity,evol+,MS1,MS1evol+,high,MS1evol+high
sp|P00410|COX2_YEAST,24B1,4,69153000,LFQ_intensity,evol+,MS1,MS1evol+,high,MS1evol+high
sp|P00410|COX2_YEAST,24B4,1,54135000,LFQ_intensity,evol+,MS1,MS1evol+,high,MS1evol+high
sp|P00410|COX2_YEAST,24B4,2,65187000,LFQ_intensity,evol+,MS1,MS1evol+,high,MS1evol+high
sp|P00410|COX2_YEAST,24B4,3,74749000,LFQ_intensity,evol+,MS1,MS1evol+,high,MS1evol+high
sp|P00410|COX2_YEAST,24B4,4,66707000,LFQ_intensity,evol+,MS1,MS1evol+,high,MS1evol+high
sp|P00410|COX2_YEAST,41B2,1,78528000,LFQ_intensity,evol+,MS1,MS1evol+,low,MS1evol+low
sp|P00410|COX2_YEAST,41B2,2,57868000,LFQ_intensity,evol+,MS1,MS1evol+,low,MS1evol+low
sp|P00410|COX2_YEAST,41B2,3,70181000,LFQ_intensity,evol+,MS1,MS1evol+,low,MS1evol+low
sp|P00410|COX2_YEAST,41B2,4,70360000,LFQ_intensity,evol+,MS1,MS1evol+,low,MS1evol+low
sp|P00410|COX2_YEAST,41B4,1,81697000,LFQ_intensity,evol+,MS1,MS1evol+,high,MS1evol+high
sp|P00410|COX2_YEAST,41B4,2,74033000,LFQ_intensity,evol+,MS1,MS1evol+,high,MS1evol+high
sp|P00410|COX2_YEAST,41B4,3,85076000,LFQ_intensity,evol+,MS1,MS1evol+,high,MS1evol+high
sp|P00410|COX2_YEAST,41B4,4,69359000,LFQ_intensity,evol+,MS1,MS1evol+,high,MS1evol+high
sp|P00410|COX2_YEAST,67-1-2,1,89658000,LFQ_intensity,evol-,MS2,MS2evol-,high,MS2evol-high
sp|P00410|COX2_YEAST,67-1-2,2,63168000,LFQ_intensity,evol-,MS2,MS2evol-,high,MS2evol-high
sp|P00410|COX2_YEAST,67-1-2,3,70462000,LFQ_intensity,evol-,MS2,MS2evol-,high,MS2evol-high
sp|P00410|COX2_YEAST,67-1-2,4,67886000,LFQ_intensity,evol-,MS2,MS2evol-,high,MS2evol-high
sp|P00410|COX2_YEAST,67-1-II,1,88409000,LFQ_intensity,evol-,MS2,MS2evol-,high,MS2evol-high
sp|P00410|COX2_YEAST,67-1-II,2,84130000,LFQ_intensity,evol-,MS2,MS2evol-,high,MS2evol-high
sp|P00410|COX2_YEAST,67-1-II,3,78561000,LFQ_intensity,evol-,MS2,MS2evol-,high,MS2evol-high
sp|P00410|COX2_YEAST,67-1-II,4,71115000,LFQ_intensity,evol-,MS2,MS2evol-,high,MS2evol-high
sp|P00410|COX2_YEAST,67-4-3,1,101440000,LFQ_intensity,evol-,MS2,MS2evol-,high,MS2evol-high
sp|P00410|COX2_YEAST,67-4-3,2,105970000,LFQ_intensity,evol-,MS2,MS2evol-,high,MS2evol-high
sp|P00410|COX2_YEAST,67-4-3,3,91420000,LFQ_intensity,evol-,MS2,MS2evol-,high,MS2evol-high
sp|P00410|COX2_YEAST,67-4-3,4,90891000,LFQ_intensity,evol-,MS2,MS2evol-,high,MS2evol-high
sp|P00410|COX2_YEAST,67-4-III,1,95163000,LFQ_intensity,evol-,MS2,MS2evol-,high,MS2evol-high
sp|P00410|COX2_YEAST,67-4-III,2,81872000,LFQ_intensity,evol-,MS2,MS2evol-,high,MS2evol-high
sp|P00410|COX2_YEAST,67-4-III,3,77490000,LFQ_intensity,evol-,MS2,MS2evol-,high,MS2evol-high
sp|P00410|COX2_YEAST,67-4-III,4,97240000,LFQ_intensity,evol-,MS2,MS2evol-,high,MS2evol-high
sp|P00410|COX2_YEAST,22C6,1,105150000,LFQ_intensity,evol+,MS2,MS2evol+,high,MS2evol+high
sp|P00410|COX2_YEAST,22C6,2,84611000,LFQ_intensity,evol+,MS2,MS2evol+,high,MS2evol+high
sp|P00410|COX2_YEAST,22C6,3,71643000,LFQ_intensity,evol+,MS2,MS2evol+,high,MS2evol+high
sp|P00410|COX2_YEAST,22C6,4,80222000,LFQ_intensity,evol+,MS2,MS2evol+,high,MS2evol+high
sp|P00410|COX2_YEAST,22D4,1,71131000,LFQ_intensity,evol+,MS2,MS2evol+,low,MS2evol+low
sp|P00410|COX2_YEAST,22D4,2,77989000,LFQ_intensity,evol+,MS2,MS2evol+,low,MS2evol+low
sp|P00410|COX2_YEAST,22D4,3,67043000,LFQ_intensity,evol+,MS2,MS2evol+,low,MS2evol+low
sp|P00410|COX2_YEAST,22D4,4,87509000,LFQ_intensity,evol+,MS2,MS2evol+,low,MS2evol+low
sp|P00410|COX2_YEAST,24B5,1,79807000,LFQ_intensity,evol+,MS2,MS2evol+,low,MS2evol+low
sp|P00410|COX2_YEAST,24B5,2,75159000,LFQ_intensity,evol+,MS2,MS2evol+,low,MS2evol+low
sp|P00410|COX2_YEAST,24B5,3,66189000,LFQ_intensity,evol+,MS2,MS2evol+,low,MS2evol+low
sp|P00410|COX2_YEAST,24B5,4,78030000,LFQ_intensity,evol+,MS2,MS2evol+,low,MS2evol+low
sp|P00410|COX2_YEAST,24D2,1,69586000,LFQ_intensity,evol+,MS2,MS2evol+,low,MS2evol+low
sp|P00410|COX2_YEAST,24D2,2,64864000,LFQ_intensity,evol+,MS2,MS2evol+,low,MS2evol+low
sp|P00410|COX2_YEAST,24D2,3,59640000,LFQ_intensity,evol+,MS2,MS2evol+,low,MS2evol+low
sp|P00410|COX2_YEAST,24D2,4,60932000,LFQ_intensity,evol+,MS2,MS2evol+,low,MS2evol+low
sp|P00410|COX2_YEAST,24D3,1,64447000,LFQ_intensity,evol+,MS2,MS2evol+,high,MS2evol+high
sp|P00410|COX2_YEAST,24D3,2,56888000,LFQ_intensity,evol+,MS2,MS2evol+,high,MS2evol+high
sp|P00410|COX2_YEAST,24D3,3,76380000,LFQ_intensity,evol+,MS2,MS2evol+,high,MS2evol+high
sp|P00410|COX2_YEAST,24D3,4,66928000,LFQ_intensity,evol+,MS2,MS2evol+,high,MS2evol+high
sp|P00424|COX5A_YEAST,85-1-2,1,16110000,LFQ_intensity,evol-,MS1,MS1evol-,low,MS1evol-low
sp|P00424|COX5A_YEAST,85-1-2,2,19916000,LFQ_intensity,evol-,MS1,MS1evol-,low,MS1evol-low
sp|P00424|COX5A_YEAST,85-1-2,3,14634000,LFQ_intensity,evol-,MS1,MS1evol-,low,MS1evol-low
sp|P00424|COX5A_YEAST,85-1-2,4,19559000,LFQ_intensity,evol-,MS1,MS1evol-,low,MS1evol-low
sp|P00424|COX5A_YEAST,85-5-2,1,13389000,LFQ_intensity,evol-,MS1,MS1evol-,low,MS1evol-low
sp|P00424|COX5A_YEAST,85-5-2,2,13807000,LFQ_intensity,evol-,MS1,MS1evol-,low,MS1evol-low
sp|P00424|COX5A_YEAST,85-5-2,3,0,LFQ_intensity,evol-,MS1,MS1evol-,low,MS1evol-low
sp|P00424|COX5A_YEAST,85-5-2,4,0,LFQ_intensity,evol-,MS1,MS1evol-,low,MS1evol-low
sp|P00424|COX5A_YEAST,85-6-1,1,23422000,LFQ_intensity,evol-,MS1,MS1evol-,low,MS1evol-low
sp|P00424|COX5A_YEAST,85-6-1,2,59171000,LFQ_intensity,evol-,MS1,MS1evol-,low,MS1evol-low
sp|P00424|COX5A_YEAST,85-6-1,3,17213000,LFQ_intensity,evol-,MS1,MS1evol-,low,MS1evol-low
sp|P00424|COX5A_YEAST,85-6-1,4,74901000,LFQ_intensity,evol-,MS1,MS1evol-,low,MS1evol-low
sp|P00424|COX5A_YEAST,85-6-6,1,0,LFQ_intensity,evol-,MS1,MS1evol-,low,MS1evol-low
sp|P00424|COX5A_YEAST,85-6-6,2,0,LFQ_intensity,evol-,MS1,MS1evol-,low,MS1evol-low
sp|P00424|COX5A_YEAST,85-6-6,3,0,LFQ_intensity,evol-,MS1,MS1evol-,low,MS1evol-low
sp|P00424|COX5A_YEAST,85-6-6,4,0,LFQ_intensity,evol-,MS1,MS1evol-,low,MS1evol-low
sp|P00424|COX5A_YEAST,22A6,1,0,LFQ_intensity,evol+,MS1,MS1evol+,low,MS1evol+low
sp|P00424|COX5A_YEAST,22A6,2,0,LFQ_intensity,evol+,MS1,MS1evol+,low,MS1evol+low
sp|P00424|COX5A_YEAST,22A6,3,0,LFQ_intensity,evol+,MS1,MS1evol+,low,MS1evol+low
sp|P00424|COX5A_YEAST,22A6,4,15225000,LFQ_intensity,evol+,MS1,MS1evol+,low,MS1evol+low
sp|P00424|COX5A_YEAST,22B1,1,0,LFQ_intensity,evol+,MS1,MS1evol+,low,MS1evol+low
sp|P00424|COX5A_YEAST,22B1,2,0,LFQ_intensity,evol+,MS1,MS1evol+,low,MS1evol+low
sp|P00424|COX5A_YEAST,22B1,3,0,LFQ_intensity,evol+,MS1,MS1evol+,low,MS1evol+low
sp|P00424|COX5A_YEAST,22B1,4,0,LFQ_intensity,evol+,MS1,MS1evol+,low,MS1evol+low
sp|P00424|COX5A_YEAST,22B3,1,36554000,LFQ_intensity,evol+,MS1,MS1evol+,low,MS1evol+low
sp|P00424|COX5A_YEAST,22B3,2,0,LFQ_intensity,evol+,MS1,MS1evol+,low,MS1evol+low
sp|P00424|COX5A_YEAST,22B3,3,0,LFQ_intensity,evol+,MS1,MS1evol+,low,MS1evol+low
sp|P00424|COX5A_YEAST,22B3,4,0,LFQ_intensity,evol+,MS1,MS1evol+,low,MS1evol+low
sp|P00424|COX5A_YEAST,22C2,1,16771000,LFQ_intensity,evol+,MS1,MS1evol+,low,MS1evol+low
sp|P00424|COX5A_YEAST,22C2,2,0,LFQ_intensity,evol+,MS1,MS1evol+,low,MS1evol+low
sp|P00424|COX5A_YEAST,22C2,3,13361000,LFQ_intensity,evol+,MS1,MS1evol+,low,MS1evol+low
sp|P00424|COX5A_YEAST,22C2,4,10298000,LFQ_intensity,evol+,MS1,MS1evol+,low,MS1evol+low
sp|P00424|COX5A_YEAST,24B1,1,0,LFQ_intensity,evol+,MS1,MS1evol+,high,MS1evol+high
sp|P00424|COX5A_YEAST,24B1,2,28913000,LFQ_intensity,evol+,MS1,MS1evol+,high,MS1evol+high
sp|P00424|COX5A_YEAST,24B1,3,0,LFQ_intensity,evol+,MS1,MS1evol+,high,MS1evol+high
sp|P00424|COX5A_YEAST,24B1,4,0,LFQ_intensity,evol+,MS1,MS1evol+,high,MS1evol+high
sp|P00424|COX5A_YEAST,24B4,1,0,LFQ_intensity,evol+,MS1,MS1evol+,high,MS1evol+high
sp|P00424|COX5A_YEAST,24B4,2,9475700,LFQ_intensity,evol+,MS1,MS1evol+,high,MS1evol+high
sp|P00424|COX5A_YEAST,24B4,3,0,LFQ_intensity,evol+,MS1,MS1evol+,high,MS1evol+high
sp|P00424|COX5A_YEAST,24B4,4,0,LFQ_intensity,evol+,MS1,MS1evol+,high,MS1evol+high
sp|P00424|COX5A_YEAST,41B2,1,0,LFQ_intensity,evol+,MS1,MS1evol+,low,MS1evol+low
sp|P00424|COX5A_YEAST,41B2,2,0,LFQ_intensity,evol+,MS1,MS1evol+,low,MS1evol+low
sp|P00424|COX5A_YEAST,41B2,3,0,LFQ_intensity,evol+,MS1,MS1evol+,low,MS1evol+low
sp|P00424|COX5A_YEAST,41B2,4,9714600,LFQ_intensity,evol+,MS1,MS1evol+,low,MS1evol+low
sp|P00424|COX5A_YEAST,41B4,1,0,LFQ_intensity,evol+,MS1,MS1evol+,high,MS1evol+high
sp|P00424|COX5A_YEAST,41B4,2,0,LFQ_intensity,evol+,MS1,MS1evol+,high,MS1evol+high
sp|P00424|COX5A_YEAST,41B4,3,11056000,LFQ_intensity,evol+,MS1,MS1evol+,high,MS1evol+high
sp|P00424|COX5A_YEAST,41B4,4,0,LFQ_intensity,evol+,MS1,MS1evol+,high,MS1evol+high
sp|P00424|COX5A_YEAST,67-1-2,1,10677000,LFQ_intensity,evol-,MS2,MS2evol-,high,MS2evol-high
sp|P00424|COX5A_YEAST,67-1-2,2,0,LFQ_intensity,evol-,MS2,MS2evol-,high,MS2evol-high
sp|P00424|COX5A_YEAST,67-1-2,3,0,LFQ_intensity,evol-,MS2,MS2evol-,high,MS2evol-high
sp|P00424|COX5A_YEAST,67-1-2,4,0,LFQ_intensity,evol-,MS2,MS2evol-,high,MS2evol-high
sp|P00424|COX5A_YEAST,67-1-II,1,12386000,LFQ_intensity,evol-,MS2,MS2evol-,high,MS2evol-high
sp|P00424|COX5A_YEAST,67-1-II,2,10893000,LFQ_intensity,evol-,MS2,MS2evol-,high,MS2evol-high
sp|P00424|COX5A_YEAST,67-1-II,3,0,LFQ_intensity,evol-,MS2,MS2evol-,high,MS2evol-high
sp|P00424|COX5A_YEAST,67-1-II,4,0,LFQ_intensity,evol-,MS2,MS2evol-,high,MS2evol-high
sp|P00424|COX5A_YEAST,67-4-3,1,0,LFQ_intensity,evol-,MS2,MS2evol-,high,MS2evol-high
sp|P00424|COX5A_YEAST,67-4-3,2,0,LFQ_intensity,evol-,MS2,MS2evol-,high,MS2evol-high
sp|P00424|COX5A_YEAST,67-4-3,3,0,LFQ_intensity,evol-,MS2,MS2evol-,high,MS2evol-high
sp|P00424|COX5A_YEAST,67-4-3,4,0,LFQ_intensity,evol-,MS2,MS2evol-,high,MS2evol-high
sp|P00424|COX5A_YEAST,67-4-III,1,23056000,LFQ_intensity,evol-,MS2,MS2evol-,high,MS2evol-high
sp|P00424|COX5A_YEAST,67-4-III,2,6145200,LFQ_intensity,evol-,MS2,MS2evol-,high,MS2evol-high
sp|P00424|COX5A_YEAST,67-4-III,3,0,LFQ_intensity,evol-,MS2,MS2evol-,high,MS2evol-high
sp|P00424|COX5A_YEAST,67-4-III,4,0,LFQ_intensity,evol-,MS2,MS2evol-,high,MS2evol-high
sp|P00424|COX5A_YEAST,22C6,1,0,LFQ_intensity,evol+,MS2,MS2evol+,high,MS2evol+high
sp|P00424|COX5A_YEAST,22C6,2,9580200,LFQ_intensity,evol+,MS2,MS2evol+,high,MS2evol+high
sp|P00424|COX5A_YEAST,22C6,3,0,LFQ_intensity,evol+,MS2,MS2evol+,high,MS2evol+high
sp|P00424|COX5A_YEAST,22C6,4,0,LFQ_intensity,evol+,MS2,MS2evol+,high,MS2evol+high
sp|P00424|COX5A_YEAST,22D4,1,0,LFQ_intensity,evol+,MS2,MS2evol+,low,MS2evol+low
sp|P00424|COX5A_YEAST,22D4,2,0,LFQ_intensity,evol+,MS2,MS2evol+,low,MS2evol+low
sp|P00424|COX5A_YEAST,22D4,3,0,LFQ_intensity,evol+,MS2,MS2evol+,low,MS2evol+low
sp|P00424|COX5A_YEAST,22D4,4,0,LFQ_intensity,evol+,MS2,MS2evol+,low,MS2evol+low
sp|P00424|COX5A_YEAST,24B5,1,8469900,LFQ_intensity,evol+,MS2,MS2evol+,low,MS2evol+low
sp|P00424|COX5A_YEAST,24B5,2,0,LFQ_intensity,evol+,MS2,MS2evol+,low,MS2evol+low
sp|P00424|COX5A_YEAST,24B5,3,0,LFQ_intensity,evol+,MS2,MS2evol+,low,MS2evol+low
sp|P00424|COX5A_YEAST,24B5,4,0,LFQ_intensity,evol+,MS2,MS2evol+,low,MS2evol+low
sp|P00424|COX5A_YEAST,24D2,1,0,LFQ_intensity,evol+,MS2,MS2evol+,low,MS2evol+low
sp|P00424|COX5A_YEAST,24D2,2,0,LFQ_intensity,evol+,MS2,MS2evol+,low,MS2evol+low
sp|P00424|COX5A_YEAST,24D2,3,9467800,LFQ_intensity,evol+,MS2,MS2evol+,low,MS2evol+low
sp|P00424|COX5A_YEAST,24D2,4,16352000,LFQ_intensity,evol+,MS2,MS2evol+,low,MS2evol+low
sp|P00424|COX5A_YEAST,24D3,1,0,LFQ_intensity,evol+,MS2,MS2evol+,high,MS2evol+high
sp|P00424|COX5A_YEAST,24D3,2,0,LFQ_intensity,evol+,MS2,MS2evol+,high,MS2evol+high
sp|P00424|COX5A_YEAST,24D3,3,12739000,LFQ_intensity,evol+,MS2,MS2evol+,high,MS2evol+high
sp|P00424|COX5A_YEAST,24D3,4,0,LFQ_intensity,evol+,MS2,MS2evol+,high,MS2evol+high
sp|P00425|COX5B_YEAST,85-1-2,1,0,LFQ_intensity,evol-,MS1,MS1evol-,low,MS1evol-low
sp|P00425|COX5B_YEAST,85-1-2,2,8218400,LFQ_intensity,evol-,MS1,MS1evol-,low,MS1evol-low
sp|P00425|COX5B_YEAST,85-1-2,3,0,LFQ_intensity,evol-,MS1,MS1evol-,low,MS1evol-low
sp|P00425|COX5B_YEAST,85-1-2,4,0,LFQ_intensity,evol-,MS1,MS1evol-,low,MS1evol-low
sp|P00425|COX5B_YEAST,85-5-2,1,0,LFQ_intensity,evol-,MS1,MS1evol-,low,MS1evol-low
sp|P00425|COX5B_YEAST,85-5-2,2,0,LFQ_intensity,evol-,MS1,MS1evol-,low,MS1evol-low
sp|P00425|COX5B_YEAST,85-5-2,3,0,LFQ_intensity,evol-,MS1,MS1evol-,low,MS1evol-low
sp|P00425|COX5B_YEAST,85-5-2,4,8844900,LFQ_intensity,evol-,MS1,MS1evol-,low,MS1evol-low
sp|P00425|COX5B_YEAST,85-6-1,1,0,LFQ_intensity,evol-,MS1,MS1evol-,low,MS1evol-low
sp|P00425|COX5B_YEAST,85-6-1,2,0,LFQ_intensity,evol-,MS1,MS1evol-,low,MS1evol-low
sp|P00425|COX5B_YEAST,85-6-1,3,0,LFQ_intensity,evol-,MS1,MS1evol-,low,MS1evol-low
sp|P00425|COX5B_YEAST,85-6-1,4,10570000,LFQ_intensity,evol-,MS1,MS1evol-,low,MS1evol-low
sp|P00425|COX5B_YEAST,85-6-6,1,17447000,LFQ_intensity,evol-,MS1,MS1evol-,low,MS1evol-low
sp|P00425|COX5B_YEAST,85-6-6,2,0,LFQ_intensity,evol-,MS1,MS1evol-,low,MS1evol-low
sp|P00425|COX5B_YEAST,85-6-6,3,0,LFQ_intensity,evol-,MS1,MS1evol-,low,MS1evol-low
sp|P00425|COX5B_YEAST,85-6-6,4,0,LFQ_intensity,evol-,MS1,MS1evol-,low,MS1evol-low
sp|P00425|COX5B_YEAST,22A6,1,11449000,LFQ_intensity,evol+,MS1,MS1evol+,low,MS1evol+low
sp|P00425|COX5B_YEAST,22A6,2,0,LFQ_intensity,evol+,MS1,MS1evol+,low,MS1evol+low
sp|P00425|COX5B_YEAST,22A6,3,0,LFQ_intensity,evol+,MS1,MS1evol+,low,MS1evol+low
sp|P00425|COX5B_YEAST,22A6,4,0,LFQ_intensity,evol+,MS1,MS1evol+,low,MS1evol+low
sp|P00425|COX5B_YEAST,22B1,1,0,LFQ_intensity,evol+,MS1,MS1evol+,low,MS1evol+low
sp|P00425|COX5B_YEAST,22B1,2,11751000,LFQ_intensity,evol+,MS1,MS1evol+,low,MS1evol+low
sp|P00425|COX5B_YEAST,22B1,3,0,LFQ_intensity,evol+,MS1,MS1evol+,low,MS1evol+low
sp|P00425|COX5B_YEAST,22B1,4,0,LFQ_intensity,evol+,MS1,MS1evol+,low,MS1evol+low
sp|P00425|COX5B_YEAST,22B3,1,0,LFQ_intensity,evol+,MS1,MS1evol+,low,MS1evol+low
sp|P00425|COX5B_YEAST,22B3,2,0,LFQ_intensity,evol+,MS1,MS1evol+,low,MS1evol+low
sp|P00425|COX5B_YEAST,22B3,3,0,LFQ_intensity,evol+,MS1,MS1evol+,low,MS1evol+low
sp|P00425|COX5B_YEAST,22B3,4,0,LFQ_intensity,evol+,MS1,MS1evol+,low,MS1evol+low
sp|P00425|COX5B_YEAST,22C2,1,0,LFQ_intensity,evol+,MS1,MS1evol+,low,MS1evol+low
sp|P00425|COX5B_YEAST,22C2,2,10402000,LFQ_intensity,evol+,MS1,MS1evol+,low,MS1evol+low
sp|P00425|COX5B_YEAST,22C2,3,8017000,LFQ_intensity,evol+,MS1,MS1evol+,low,MS1evol+low
sp|P00425|COX5B_YEAST,22C2,4,0,LFQ_intensity,evol+,MS1,MS1evol+,low,MS1evol+low
sp|P00425|COX5B_YEAST,24B1,1,0,LFQ_intensity,evol+,MS1,MS1evol+,high,MS1evol+high
sp|P00425|COX5B_YEAST,24B1,2,0,LFQ_intensity,evol+,MS1,MS1evol+,high,MS1evol+high
sp|P00425|COX5B_YEAST,24B1,3,0,LFQ_intensity,evol+,MS1,MS1evol+,high,MS1evol+high
sp|P00425|COX5B_YEAST,24B1,4,12676000,LFQ_intensity,evol+,MS1,MS1evol+,high,MS1evol+high
sp|P00425|COX5B_YEAST,24B4,1,0,LFQ_intensity,evol+,MS1,MS1evol+,high,MS1evol+high
sp|P00425|COX5B_YEAST,24B4,2,0,LFQ_intensity,evol+,MS1,MS1evol+,high,MS1evol+high
sp|P00425|COX5B_YEAST,24B4,3,0,LFQ_intensity,evol+,MS1,MS1evol+,high,MS1evol+high
sp|P00425|COX5B_YEAST,24B4,4,0,LFQ_intensity,evol+,MS1,MS1evol+,high,MS1evol+high
sp|P00425|COX5B_YEAST,41B2,1,0,LFQ_intensity,evol+,MS1,MS1evol+,low,MS1evol+low
sp|P00425|COX5B_YEAST,41B2,2,0,LFQ_intensity,evol+,MS1,MS1evol+,low,MS1evol+low
sp|P00425|COX5B_YEAST,41B2,3,10831000,LFQ_intensity,evol+,MS1,MS1evol+,low,MS1evol+low
sp|P00425|COX5B_YEAST,41B2,4,0,LFQ_intensity,evol+,MS1,MS1evol+,low,MS1evol+low
sp|P00425|COX5B_YEAST,41B4,1,0,LFQ_intensity,evol+,MS1,MS1evol+,high,MS1evol+high
sp|P00425|COX5B_YEAST,41B4,2,0,LFQ_intensity,evol+,MS1,MS1evol+,high,MS1evol+high
sp|P00425|COX5B_YEAST,41B4,3,0,LFQ_intensity,evol+,MS1,MS1evol+,high,MS1evol+high
sp|P00425|COX5B_YEAST,41B4,4,0,LFQ_intensity,evol+,MS1,MS1evol+,high,MS1evol+high
sp|P00425|COX5B_YEAST,67-1-2,1,0,LFQ_intensity,evol-,MS2,MS2evol-,high,MS2evol-high
sp|P00425|COX5B_YEAST,67-1-2,2,12314000,LFQ_intensity,evol-,MS2,MS2evol-,high,MS2evol-high
sp|P00425|COX5B_YEAST,67-1-2,3,0,LFQ_intensity,evol-,MS2,MS2evol-,high,MS2evol-high
sp|P00425|COX5B_YEAST,67-1-2,4,12324000,LFQ_intensity,evol-,MS2,MS2evol-,high,MS2evol-high
sp|P00425|COX5B_YEAST,67-1-II,1,0,LFQ_intensity,evol-,MS2,MS2evol-,high,MS2evol-high
sp|P00425|COX5B_YEAST,67-1-II,2,0,LFQ_intensity,evol-,MS2,MS2evol-,high,MS2evol-high
sp|P00425|COX5B_YEAST,67-1-II,3,8577800,LFQ_intensity,evol-,MS2,MS2evol-,high,MS2evol-high
sp|P00425|COX5B_YEAST,67-1-II,4,0,LFQ_intensity,evol-,MS2,MS2evol-,high,MS2evol-high
sp|P00425|COX5B_YEAST,67-4-3,1,0,LFQ_intensity,evol-,MS2,MS2evol-,high,MS2evol-high
sp|P00425|COX5B_YEAST,67-4-3,2,16561000,LFQ_intensity,evol-,MS2,MS2evol-,high,MS2evol-high
sp|P00425|COX5B_YEAST,67-4-3,3,0,LFQ_intensity,evol-,MS2,MS2evol-,high,MS2evol-high
sp|P00425|COX5B_YEAST,67-4-3,4,16219000,LFQ_intensity,evol-,MS2,MS2evol-,high,MS2evol-high
sp|P00425|COX5B_YEAST,67-4-III,1,0,LFQ_intensity,evol-,MS2,MS2evol-,high,MS2evol-high
sp|P00425|COX5B_YEAST,67-4-III,2,0,LFQ_intensity,evol-,MS2,MS2evol-,high,MS2evol-high
sp|P00425|COX5B_YEAST,67-4-III,3,0,LFQ_intensity,evol-,MS2,MS2evol-,high,MS2evol-high
sp|P00425|COX5B_YEAST,67-4-III,4,0,LFQ_intensity,evol-,MS2,MS2evol-,high,MS2evol-high
sp|P00425|COX5B_YEAST,22C6,1,0,LFQ_intensity,evol+,MS2,MS2evol+,high,MS2evol+high
sp|P00425|COX5B_YEAST,22C6,2,0,LFQ_intensity,evol+,MS2,MS2evol+,high,MS2evol+high
sp|P00425|COX5B_YEAST,22C6,3,0,LFQ_intensity,evol+,MS2,MS2evol+,high,MS2evol+high
sp|P00425|COX5B_YEAST,22C6,4,0,LFQ_intensity,evol+,MS2,MS2evol+,high,MS2evol+high
sp|P00425|COX5B_YEAST,22D4,1,0,LFQ_intensity,evol+,MS2,MS2evol+,low,MS2evol+low
sp|P00425|COX5B_YEAST,22D4,2,18785000,LFQ_intensity,evol+,MS2,MS2evol+,low,MS2evol+low
sp|P00425|COX5B_YEAST,22D4,3,19540000,LFQ_intensity,evol+,MS2,MS2evol+,low,MS2evol+low
sp|P00425|COX5B_YEAST,22D4,4,14149000,LFQ_intensity,evol+,MS2,MS2evol+,low,MS2evol+low
sp|P00425|COX5B_YEAST,24B5,1,0,LFQ_intensity,evol+,MS2,MS2evol+,low,MS2evol+low
sp|P00425|COX5B_YEAST,24B5,2,0,LFQ_intensity,evol+,MS2,MS2evol+,low,MS2evol+low
sp|P00425|COX5B_YEAST,24B5,3,0,LFQ_intensity,evol+,MS2,MS2evol+,low,MS2evol+low
sp|P00425|COX5B_YEAST,24B5,4,0,LFQ_intensity,evol+,MS2,MS2evol+,low,MS2evol+low
sp|P00425|COX5B_YEAST,24D2,1,0,LFQ_intensity,evol+,MS2,MS2evol+,low,MS2evol+low
sp|P00425|COX5B_YEAST,24D2,2,13844000,LFQ_intensity,evol+,MS2,MS2evol+,low,MS2evol+low
sp|P00425|COX5B_YEAST,24D2,3,15733000,LFQ_intensity,evol+,MS2,MS2evol+,low,MS2evol+low
sp|P00425|COX5B_YEAST,24D2,4,12846000,LFQ_intensity,evol+,MS2,MS2evol+,low,MS2evol+low
sp|P00425|COX5B_YEAST,24D3,1,0,LFQ_intensity,evol+,MS2,MS2evol+,high,MS2evol+high
sp|P00425|COX5B_YEAST,24D3,2,0,LFQ_intensity,evol+,MS2,MS2evol+,high,MS2evol+high
sp|P00425|COX5B_YEAST,24D3,3,9724500,LFQ_intensity,evol+,MS2,MS2evol+,high,MS2evol+high
sp|P00425|COX5B_YEAST,24D3,4,10401000,LFQ_intensity,evol+,MS2,MS2evol+,high,MS2evol+high
sp|P00427|COX6_YEAST,85-1-2,1,30010000,LFQ_intensity,evol-,MS1,MS1evol-,low,MS1evol-low
sp|P00427|COX6_YEAST,85-1-2,2,36600000,LFQ_intensity,evol-,MS1,MS1evol-,low,MS1evol-low
sp|P00427|COX6_YEAST,85-1-2,3,32131000,LFQ_intensity,evol-,MS1,MS1evol-,low,MS1evol-low
sp|P00427|COX6_YEAST,85-1-2,4,40710000,LFQ_intensity,evol-,MS1,MS1evol-,low,MS1evol-low
sp|P00427|COX6_YEAST,85-5-2,1,25182000,LFQ_intensity,evol-,MS1,MS1evol-,low,MS1evol-low
sp|P00427|COX6_YEAST,85-5-2,2,28492000,LFQ_intensity,evol-,MS1,MS1evol-,low,MS1evol-low
sp|P00427|COX6_YEAST,85-5-2,3,23760000,LFQ_intensity,evol-,MS1,MS1evol-,low,MS1evol-low
sp|P00427|COX6_YEAST,85-5-2,4,30611000,LFQ_intensity,evol-,MS1,MS1evol-,low,MS1evol-low
sp|P00427|COX6_YEAST,85-6-1,1,45886000,LFQ_intensity,evol-,MS1,MS1evol-,low,MS1evol-low
sp|P00427|COX6_YEAST,85-6-1,2,47152000,LFQ_intensity,evol-,MS1,MS1evol-,low,MS1evol-low
sp|P00427|COX6_YEAST,85-6-1,3,50705000,LFQ_intensity,evol-,MS1,MS1evol-,low,MS1evol-low
sp|P00427|COX6_YEAST,85-6-1,4,51848000,LFQ_intensity,evol-,MS1,MS1evol-,low,MS1evol-low
sp|P00427|COX6_YEAST,85-6-6,1,42305000,LFQ_intensity,evol-,MS1,MS1evol-,low,MS1evol-low
sp|P00427|COX6_YEAST,85-6-6,2,39157000,LFQ_intensity,evol-,MS1,MS1evol-,low,MS1evol-low
sp|P00427|COX6_YEAST,85-6-6,3,40313000,LFQ_intensity,evol-,MS1,MS1evol-,low,MS1evol-low
sp|P00427|COX6_YEAST,85-6-6,4,39220000,LFQ_intensity,evol-,MS1,MS1evol-,low,MS1evol-low
sp|P00427|COX6_YEAST,22A6,1,50807000,LFQ_intensity,evol+,MS1,MS1evol+,low,MS1evol+low
sp|P00427|COX6_YEAST,22A6,2,39123000,LFQ_intensity,evol+,MS1,MS1evol+,low,MS1evol+low
sp|P00427|COX6_YEAST,22A6,3,32835000,LFQ_intensity,evol+,MS1,MS1evol+,low,MS1evol+low
sp|P00427|COX6_YEAST,22A6,4,45730000,LFQ_intensity,evol+,MS1,MS1evol+,low,MS1evol+low
sp|P00427|COX6_YEAST,22B1,1,39791000,LFQ_intensity,evol+,MS1,MS1evol+,low,MS1evol+low
sp|P00427|COX6_YEAST,22B1,2,33795000,LFQ_intensity,evol+,MS1,MS1evol+,low,MS1evol+low
sp|P00427|COX6_YEAST,22B1,3,42948000,LFQ_intensity,evol+,MS1,MS1evol+,low,MS1evol+low
sp|P00427|COX6_YEAST,22B1,4,37047000,LFQ_intensity,evol+,MS1,MS1evol+,low,MS1evol+low
sp|P00427|COX6_YEAST,22B3,1,64793000,LFQ_intensity,evol+,MS1,MS1evol+,low,MS1evol+low
sp|P00427|COX6_YEAST,22B3,2,58651000,LFQ_intensity,evol+,MS1,MS1evol+,low,MS1evol+low
sp|P00427|COX6_YEAST,22B3,3,56093000,LFQ_intensity,evol+,MS1,MS1evol+,low,MS1evol+low
sp|P00427|COX6_YEAST,22B3,4,53363000,LFQ_intensity,evol+,MS1,MS1evol+,low,MS1evol+low
sp|P00427|COX6_YEAST,22C2,1,38150000,LFQ_intensity,evol+,MS1,MS1evol+,low,MS1evol+low
sp|P00427|COX6_YEAST,22C2,2,50763000,LFQ_intensity,evol+,MS1,MS1evol+,low,MS1evol+low
sp|P00427|COX6_YEAST,22C2,3,40370000,LFQ_intensity,evol+,MS1,MS1evol+,low,MS1evol+low
sp|P00427|COX6_YEAST,22C2,4,35570000,LFQ_intensity,evol+,MS1,MS1evol+,low,MS1evol+low
sp|P00427|COX6_YEAST,24B1,1,44694000,LFQ_intensity,evol+,MS1,MS1evol+,high,MS1evol+high
sp|P00427|COX6_YEAST,24B1,2,42210000,LFQ_intensity,evol+,MS1,MS1evol+,high,MS1evol+high
sp|P00427|COX6_YEAST,24B1,3,41780000,LFQ_intensity,evol+,MS1,MS1evol+,high,MS1evol+high
sp|P00427|COX6_YEAST,24B1,4,31781000,LFQ_intensity,evol+,MS1,MS1evol+,high,MS1evol+high
sp|P00427|COX6_YEAST,24B4,1,18187000,LFQ_intensity,evol+,MS1,MS1evol+,high,MS1evol+high
sp|P00427|COX6_YEAST,24B4,2,27041000,LFQ_intensity,evol+,MS1,MS1evol+,high,MS1evol+high
sp|P00427|COX6_YEAST,24B4,3,22393000,LFQ_intensity,evol+,MS1,MS1evol+,high,MS1evol+high
sp|P00427|COX6_YEAST,24B4,4,17677000,LFQ_intensity,evol+,MS1,MS1evol+,high,MS1evol+high
sp|P00427|COX6_YEAST,41B2,1,26185000,LFQ_intensity,evol+,MS1,MS1evol+,low,MS1evol+low
sp|P00427|COX6_YEAST,41B2,2,25508000,LFQ_intensity,evol+,MS1,MS1evol+,low,MS1evol+low
sp|P00427|COX6_YEAST,41B2,3,19856000,LFQ_intensity,evol+,MS1,MS1evol+,low,MS1evol+low
sp|P00427|COX6_YEAST,41B2,4,24583000,LFQ_intensity,evol+,MS1,MS1evol+,low,MS1evol+low
sp|P00427|COX6_YEAST,41B4,1,35799000,LFQ_intensity,evol+,MS1,MS1evol+,high,MS1evol+high
sp|P00427|COX6_YEAST,41B4,2,41984000,LFQ_intensity,evol+,MS1,MS1evol+,high,MS1evol+high
sp|P00427|COX6_YEAST,41B4,3,44746000,LFQ_intensity,evol+,MS1,MS1evol+,high,MS1evol+high
sp|P00427|COX6_YEAST,41B4,4,31381000,LFQ_intensity,evol+,MS1,MS1evol+,high,MS1evol+high
sp|P00427|COX6_YEAST,67-1-2,1,28172000,LFQ_intensity,evol-,MS2,MS2evol-,high,MS2evol-high
sp|P00427|COX6_YEAST,67-1-2,2,31899000,LFQ_intensity,evol-,MS2,MS2evol-,high,MS2evol-high
sp|P00427|COX6_YEAST,67-1-2,3,36628000,LFQ_intensity,evol-,MS2,MS2evol-,high,MS2evol-high
sp|P00427|COX6_YEAST,67-1-2,4,31832000,LFQ_intensity,evol-,MS2,MS2evol-,high,MS2evol-high
sp|P00427|COX6_YEAST,67-1-II,1,22154000,LFQ_intensity,evol-,MS2,MS2evol-,high,MS2evol-high
sp|P00427|COX6_YEAST,67-1-II,2,23329000,LFQ_intensity,evol-,MS2,MS2evol-,high,MS2evol-high
sp|P00427|COX6_YEAST,67-1-II,3,21416000,LFQ_intensity,evol-,MS2,MS2evol-,high,MS2evol-high
sp|P00427|COX6_YEAST,67-1-II,4,28870000,LFQ_intensity,evol-,MS2,MS2evol-,high,MS2evol-high
sp|P00427|COX6_YEAST,67-4-3,1,32159000,LFQ_intensity,evol-,MS2,MS2evol-,high,MS2evol-high
sp|P00427|COX6_YEAST,67-4-3,2,27712000,LFQ_intensity,evol-,MS2,MS2evol-,high,MS2evol-high
sp|P00427|COX6_YEAST,67-4-3,3,32188000,LFQ_intensity,evol-,MS2,MS2evol-,high,MS2evol-high
sp|P00427|COX6_YEAST,67-4-3,4,33594000,LFQ_intensity,evol-,MS2,MS2evol-,high,MS2evol-high
sp|P00427|COX6_YEAST,67-4-III,1,34476000,LFQ_intensity,evol-,MS2,MS2evol-,high,MS2evol-high
sp|P00427|COX6_YEAST,67-4-III,2,29652000,LFQ_intensity,evol-,MS2,MS2evol-,high,MS2evol-high
sp|P00427|COX6_YEAST,67-4-III,3,25964000,LFQ_intensity,evol-,MS2,MS2evol-,high,MS2evol-high
sp|P00427|COX6_YEAST,67-4-III,4,23950000,LFQ_intensity,evol-,MS2,MS2evol-,high,MS2evol-high
sp|P00427|COX6_YEAST,22C6,1,23224000,LFQ_intensity,evol+,MS2,MS2evol+,high,MS2evol+high
sp|P00427|COX6_YEAST,22C6,2,29049000,LFQ_intensity,evol+,MS2,MS2evol+,high,MS2evol+high
sp|P00427|COX6_YEAST,22C6,3,32186000,LFQ_intensity,evol+,MS2,MS2evol+,high,MS2evol+high
sp|P00427|COX6_YEAST,22C6,4,30748000,LFQ_intensity,evol+,MS2,MS2evol+,high,MS2evol+high
sp|P00427|COX6_YEAST,22D4,1,29019000,LFQ_intensity,evol+,MS2,MS2evol+,low,MS2evol+low
sp|P00427|COX6_YEAST,22D4,2,30015000,LFQ_intensity,evol+,MS2,MS2evol+,low,MS2evol+low
sp|P00427|COX6_YEAST,22D4,3,31513000,LFQ_intensity,evol+,MS2,MS2evol+,low,MS2evol+low
sp|P00427|COX6_YEAST,22D4,4,28859000,LFQ_intensity,evol+,MS2,MS2evol+,low,MS2evol+low
sp|P00427|COX6_YEAST,24B5,1,24141000,LFQ_intensity,evol+,MS2,MS2evol+,low,MS2evol+low
sp|P00427|COX6_YEAST,24B5,2,26426000,LFQ_intensity,evol+,MS2,MS2evol+,low,MS2evol+low
sp|P00427|COX6_YEAST,24B5,3,31088000,LFQ_intensity,evol+,MS2,MS2evol+,low,MS2evol+low
sp|P00427|COX6_YEAST,24B5,4,23996000,LFQ_intensity,evol+,MS2,MS2evol+,low,MS2evol+low
sp|P00427|COX6_YEAST,24D2,1,22116000,LFQ_intensity,evol+,MS2,MS2evol+,low,MS2evol+low
sp|P00427|COX6_YEAST,24D2,2,22436000,LFQ_intensity,evol+,MS2,MS2evol+,low,MS2evol+low
sp|P00427|COX6_YEAST,24D2,3,37095000,LFQ_intensity,evol+,MS2,MS2evol+,low,MS2evol+low
sp|P00427|COX6_YEAST,24D2,4,25880000,LFQ_intensity,evol+,MS2,MS2evol+,low,MS2evol+low
sp|P00427|COX6_YEAST,24D3,1,32668000,LFQ_intensity,evol+,MS2,MS2evol+,high,MS2evol+high
sp|P00427|COX6_YEAST,24D3,2,30033000,LFQ_intensity,evol+,MS2,MS2evol+,high,MS2evol+high
sp|P00427|COX6_YEAST,24D3,3,37002000,LFQ_intensity,evol+,MS2,MS2evol+,high,MS2evol+high
sp|P00427|COX6_YEAST,24D3,4,32090000,LFQ_intensity,evol+,MS2,MS2evol+,high,MS2evol+high
sp|P00431|CCPR_YEAST,85-1-2,1,12998000,LFQ_intensity,evol-,MS1,MS1evol-,low,MS1evol-low
sp|P00431|CCPR_YEAST,85-1-2,2,7890200,LFQ_intensity,evol-,MS1,MS1evol-,low,MS1evol-low
sp|P00431|CCPR_YEAST,85-1-2,3,7267200,LFQ_intensity,evol-,MS1,MS1evol-,low,MS1evol-low
sp|P00431|CCPR_YEAST,85-1-2,4,7366100,LFQ_intensity,evol-,MS1,MS1evol-,low,MS1evol-low
sp|P00431|CCPR_YEAST,85-5-2,1,0,LFQ_intensity,evol-,MS1,MS1evol-,low,MS1evol-low
sp|P00431|CCPR_YEAST,85-5-2,2,0,LFQ_intensity,evol-,MS1,MS1evol-,low,MS1evol-low
sp|P00431|CCPR_YEAST,85-5-2,3,11176000,LFQ_intensity,evol-,MS1,MS1evol-,low,MS1evol-low
sp|P00431|CCPR_YEAST,85-5-2,4,0,LFQ_intensity,evol-,MS1,MS1evol-,low,MS1evol-low
sp|P00431|CCPR_YEAST,85-6-1,1,0,LFQ_intensity,evol-,MS1,MS1evol-,low,MS1evol-low
sp|P00431|CCPR_YEAST,85-6-1,2,0,LFQ_intensity,evol-,MS1,MS1evol-,low,MS1evol-low
sp|P00431|CCPR_YEAST,85-6-1,3,11967000,LFQ_intensity,evol-,MS1,MS1evol-,low,MS1evol-low
sp|P00431|CCPR_YEAST,85-6-1,4,5680600,LFQ_intensity,evol-,MS1,MS1evol-,low,MS1evol-low
sp|P00431|CCPR_YEAST,85-6-6,1,10172000,LFQ_intensity,evol-,MS1,MS1evol-,low,MS1evol-low
sp|P00431|CCPR_YEAST,85-6-6,2,9169000,LFQ_intensity,evol-,MS1,MS1evol-,low,MS1evol-low
sp|P00431|CCPR_YEAST,85-6-6,3,7950800,LFQ_intensity,evol-,MS1,MS1evol-,low,MS1evol-low
sp|P00431|CCPR_YEAST,85-6-6,4,11505000,LFQ_intensity,evol-,MS1,MS1evol-,low,MS1evol-low
sp|P00431|CCPR_YEAST,22A6,1,14934000,LFQ_intensity,evol+,MS1,MS1evol+,low,MS1evol+low
sp|P00431|CCPR_YEAST,22A6,2,0,LFQ_intensity,evol+,MS1,MS1evol+,low,MS1evol+low
sp|P00431|CCPR_YEAST,22A6,3,0,LFQ_intensity,evol+,MS1,MS1evol+,low,MS1evol+low
sp|P00431|CCPR_YEAST,22A6,4,0,LFQ_intensity,evol+,MS1,MS1evol+,low,MS1evol+low
sp|P00431|CCPR_YEAST,22B1,1,8069700,LFQ_intensity,evol+,MS1,MS1evol+,low,MS1evol+low
sp|P00431|CCPR_YEAST,22B1,2,0,LFQ_intensity,evol+,MS1,MS1evol+,low,MS1evol+low
sp|P00431|CCPR_YEAST,22B1,3,12664000,LFQ_intensity,evol+,MS1,MS1evol+,low,MS1evol+low
sp|P00431|CCPR_YEAST,22B1,4,0,LFQ_intensity,evol+,MS1,MS1evol+,low,MS1evol+low
sp|P00431|CCPR_YEAST,22B3,1,44196000,LFQ_intensity,evol+,MS1,MS1evol+,low,MS1evol+low
sp|P00431|CCPR_YEAST,22B3,2,33946000,LFQ_intensity,evol+,MS1,MS1evol+,low,MS1evol+low
sp|P00431|CCPR_YEAST,22B3,3,22191000,LFQ_intensity,evol+,MS1,MS1evol+,low,MS1evol+low
sp|P00431|CCPR_YEAST,22B3,4,15235000,LFQ_intensity,evol+,MS1,MS1evol+,low,MS1evol+low
sp|P00431|CCPR_YEAST,22C2,1,8337800,LFQ_intensity,evol+,MS1,MS1evol+,low,MS1evol+low
sp|P00431|CCPR_YEAST,22C2,2,11459000,LFQ_intensity,evol+,MS1,MS1evol+,low,MS1evol+low
sp|P00431|CCPR_YEAST,22C2,3,9461900,LFQ_intensity,evol+,MS1,MS1evol+,low,MS1evol+low
sp|P00431|CCPR_YEAST,22C2,4,5021900,LFQ_intensity,evol+,MS1,MS1evol+,low,MS1evol+low
sp|P00431|CCPR_YEAST,24B1,1,0,LFQ_intensity,evol+,MS1,MS1evol+,high,MS1evol+high
sp|P00431|CCPR_YEAST,24B1,2,9168500,LFQ_intensity,evol+,MS1,MS1evol+,high,MS1evol+high
sp|P00431|CCPR_YEAST,24B1,3,7910800,LFQ_intensity,evol+,MS1,MS1evol+,high,MS1evol+high
sp|P00431|CCPR_YEAST,24B1,4,0,LFQ_intensity,evol+,MS1,MS1evol+,high,MS1evol+high
sp|P00431|CCPR_YEAST,24B4,1,10366000,LFQ_intensity,evol+,MS1,MS1evol+,high,MS1evol+high
sp|P00431|CCPR_YEAST,24B4,2,9886500,LFQ_intensity,evol+,MS1,MS1evol+,high,MS1evol+high
sp|P00431|CCPR_YEAST,24B4,3,18123000,LFQ_intensity,evol+,MS1,MS1evol+,high,MS1evol+high
sp|P00431|CCPR_YEAST,24B4,4,0,LFQ_intensity,evol+,MS1,MS1evol+,high,MS1evol+high
sp|P00431|CCPR_YEAST,41B2,1,0,LFQ_intensity,evol+,MS1,MS1evol+,low,MS1evol+low
sp|P00431|CCPR_YEAST,41B2,2,9936300,LFQ_intensity,evol+,MS1,MS1evol+,low,MS1evol+low
sp|P00431|CCPR_YEAST,41B2,3,0,LFQ_intensity,evol+,MS1,MS1evol+,low,MS1evol+low
sp|P00431|CCPR_YEAST,41B2,4,0,LFQ_intensity,evol+,MS1,MS1evol+,low,MS1evol+low
sp|P00431|CCPR_YEAST,41B4,1,17507000,LFQ_intensity,evol+,MS1,MS1evol+,high,MS1evol+high
sp|P00431|CCPR_YEAST,41B4,2,9185100,LFQ_intensity,evol+,MS1,MS1evol+,high,MS1evol+high
sp|P00431|CCPR_YEAST,41B4,3,14154000,LFQ_intensity,evol+,MS1,MS1evol+,high,MS1evol+high
sp|P00431|CCPR_YEAST,41B4,4,9665800,LFQ_intensity,evol+,MS1,MS1evol+,high,MS1evol+high
sp|P00431|CCPR_YEAST,67-1-2,1,0,LFQ_intensity,evol-,MS2,MS2evol-,high,MS2evol-high
sp|P00431|CCPR_YEAST,67-1-2,2,0,LFQ_intensity,evol-,MS2,MS2evol-,high,MS2evol-high
sp|P00431|CCPR_YEAST,67-1-2,3,0,LFQ_intensity,evol-,MS2,MS2evol-,high,MS2evol-high
sp|P00431|CCPR_YEAST,67-1-2,4,0,LFQ_intensity,evol-,MS2,MS2evol-,high,MS2evol-high
sp|P00431|CCPR_YEAST,67-1-II,1,11933000,LFQ_intensity,evol-,MS2,MS2evol-,high,MS2evol-high
sp|P00431|CCPR_YEAST,67-1-II,2,0,LFQ_intensity,evol-,MS2,MS2evol-,high,MS2evol-high
sp|P00431|CCPR_YEAST,67-1-II,3,9642500,LFQ_intensity,evol-,MS2,MS2evol-,high,MS2evol-high
sp|P00431|CCPR_YEAST,67-1-II,4,10558000,LFQ_intensity,evol-,MS2,MS2evol-,high,MS2evol-high
sp|P00431|CCPR_YEAST,67-4-3,1,0,LFQ_intensity,evol-,MS2,MS2evol-,high,MS2evol-high
sp|P00431|CCPR_YEAST,67-4-3,2,0,LFQ_intensity,evol-,MS2,MS2evol-,high,MS2evol-high
sp|P00431|CCPR_YEAST,67-4-3,3,0,LFQ_intensity,evol-,MS2,MS2evol-,high,MS2evol-high
sp|P00431|CCPR_YEAST,67-4-3,4,7520600,LFQ_intensity,evol-,MS2,MS2evol-,high,MS2evol-high
sp|P00431|CCPR_YEAST,67-4-III,1,0,LFQ_intensity,evol-,MS2,MS2evol-,high,MS2evol-high
sp|P00431|CCPR_YEAST,67-4-III,2,0,LFQ_intensity,evol-,MS2,MS2evol-,high,MS2evol-high
sp|P00431|CCPR_YEAST,67-4-III,3,0,LFQ_intensity,evol-,MS2,MS2evol-,high,MS2evol-high
[truncated: 145,173 more rows]
