# Supplementary material for: Harnessing mass spectrometry-based proteomics for continuous directed evolution
Source: Synth Biol (Oxf). 2025 Dec 4;10(1):ysaf017. doi: 10.1093/synbio/ysaf017 (PMC12765272; doi:10.1093/synbio/ysaf017)
Supplement: Suppl_Table_S5_ysaf017 [file suppl_table_s5_ysaf017.xlsx]

## Sheet: Sheet1
Supp Table S5: Comparison of protein abundance between evolved and unevolved populations in AtMS1 and AtMS2 yeast populations. A protein was considered significantly different if p value < 0.05 and log2FC >2. AtMS1 and AtMS2 are highlighted in yellow and methionine related proteins are highlighted in red.
Expressed protein from p1	Protein.IDs (UniProt)	Protein Name	log2FC	p.value	Status
AtMS1	sp|O50008|METE1_ARATH	AtMS1	-44.3384	3.17018e-06	Significant
AtMS1	sp|P0CF17|U5072_YEAST	U5072_YEAST	44.75	5.25934e-05	Significant
AtMS1	sp|P0CZ17|ASP21_YEAST	ASP21_YEAST	44.5878	0.0462725	Significant
AtMS1	sp|P10127|ADH4_YEAST	ADH4_YEAST	-2.69128	0.00351488	Significant
AtMS1	sp|P11353|HEM6_YEAST	HEM6_YEAST	-2.7159	0.00891819	Significant
AtMS1	sp|P11986|INO1_YEAST	INO1_YEAST	13.6971	0.0256787	Significant
AtMS1	sp|P15807|MET8_YEAST	MET8_YEAST	4.44044	6.95408e-05	Significant
AtMS1	sp|P16451|ODPX_YEAST	ODPX_YEAST	40.2786	0.0154307	Significant
AtMS1	sp|P16467|PDC5_YEAST	PDC5_YEAST	-3.92761	0.00453398	Significant
AtMS1	sp|P18899|DDR48_YEAST	DDR48_YEAST	2.58695	0.0344497	Significant
AtMS1	sp|P20049|TYR1_YEAST	TYR1_YEAST	-2.51424	0.0378704	Significant
AtMS1	sp|P20435|RPAB2_YEAST	RPAB2_YEAST	41.6745	0.0462941	Significant
AtMS1	sp|P20486|CKS1_YEAST	CKS1_YEAST	41.1682	0.0121051	Significant
AtMS1	sp|P20840|SAG1_YEAST	SAG1_YEAST	42.4716	0.0444144	Significant
AtMS1	sp|P22133|MDHC_YEAST	MDHC_YEAST	-3.36158	0.00249149	Significant
AtMS1	sp|P22276|RPC2_YEAST	RPC2_YEAST	2.19887	0.000100624	Significant
AtMS1	sp|P24521|ERG8_YEAST	ERG8_YEAST	-4.19464	0.00259515	Significant
AtMS1	sp|P25362|PET18_YEAST	PET18_YEAST	-4.92618	0.0027431	Significant
AtMS1	sp|P26263|PDC6_YEAST	PDC6_YEAST	6.69257	0.00393055	Significant
AtMS1	sp|P27882|ERV1_YEAST	ERV1_YEAST	2.55953	0.0303511	Significant
AtMS1	sp|P28496|LAC1_YEAST	LAC1_YEAST	-2.19223	0.000201964	Significant
AtMS1	sp|P30771|RENT1_YEAST	RENT1_YEAST	42.9448	4.35864e-08	Significant
AtMS1	sp|P31334|RM09_YEAST	RM09_YEAST	41.4576	0.000200891	Significant
AtMS1	sp|P32318|THI4_YEAST	THI4_YEAST	-43.5698	0.00175664	Significant
AtMS1	sp|P32339|HMX1_YEAST	HMX1_YEAST	-2.20362	0.0053906	Significant
AtMS1	sp|P32347|DCUP_YEAST	DCUP_YEAST	-42.8094	0.00178641	Significant
AtMS1	sp|P32474|EUG1_YEAST	EUG1_YEAST	-2.74499	0.0189849	Significant
AtMS1	sp|P32793|YSC84_YEAST	YSC84_YEAST	2.50453	0.00438367	Significant
AtMS1	sp|P36527|RM28_YEAST	RM28_YEAST	2.29859	0.0235978	Significant
AtMS1	sp|P37263|YC16_YEAST	YC16_YEAST	2.19181	0.00984135	Significant
AtMS1	sp|P38112|MAK5_YEAST	MAK5_YEAST	3.53204	7.35317e-08	Significant
AtMS1	sp|P38687|SRP68_YEAST	SRP68_YEAST	42.4624	0.000623778	Significant
AtMS1	sp|P38737|ECM29_YEAST	ECM29_YEAST	2.22205	0.022525	Significant
AtMS1	sp|P38758|TDA3_YEAST	TDA3_YEAST	-2.73525	0.026887	Significant
AtMS1	sp|P38866|FMO1_YEAST	FMO1_YEAST	3.72094	3.08705e-05	Significant
AtMS1	sp|P39008|POP2_YEAST	POP2_YEAST	2.36471	0.0269795	Significant
AtMS1	sp|P39012|GAA1_YEAST	GAA1_YEAST	41.6493	0.000280415	Significant
AtMS1	sp|P39109|YCFI_YEAST	YCFI_YEAST	41.0153	0.0244729	Significant
AtMS1	sp|P39952|OXA1_YEAST	OXA1_YEAST	-4.77291	0.000442551	Significant
AtMS1	sp|P40025|PHM8_YEAST	PHM8_YEAST	-39.7735	0.044907	Significant
AtMS1	sp|P40416|ATM1_YEAST	ATM1_YEAST	47.212	0.00348431	Significant
AtMS1	sp|P41835|THI6_YEAST	THI6_YEAST	-2.04123	0.00673279	Significant
AtMS1	sp|P43561|FET5_YEAST	FET5_YEAST	40.4652	0.0457038	Significant
AtMS1	sp|P47054|NU192_YEAST	NU192_YEAST	39.9947	0.00461162	Significant
AtMS1	sp|P47085|MHO1_YEAST	MHO1_YEAST	41.8261	0.0448499	Significant
AtMS1	sp|P49957|TRM9_YEAST	TRM9_YEAST	3.45428	0.000352776	Significant
AtMS1	sp|P53101|STR3_YEAST	STR3_YEAST	2.17804	0.00462033	Significant
AtMS1	sp|P53189|SCW11_YEAST	SCW11_YEAST	41.8315	0.000287682	Significant
AtMS1	sp|P53617|NRD1_YEAST	NRD1_YEAST	2.66668	2.55251e-06	Significant
AtMS1	sp|Q01159|MCE1_YEAST	MCE1_YEAST	-3.77272	0.032512	Significant
AtMS1	sp|Q03497|STE20_YEAST	STE20_YEAST	41.8344	7.77552e-06	Significant
AtMS1	sp|Q03648|YM59_YEAST	YM59_YEAST	-41.2314	0.0468072	Significant
AtMS1	sp|Q04439|MYO5_YEAST	MYO5_YEAST	2.25717	1.34801e-05	Significant
AtMS1	sp|Q06053|DUS3_YEAST	DUS3_YEAST	42.752	2.11584e-05	Significant
AtMS1	sp|Q08224|THI20_YEAST	THI20_YEAST	-3.25947	0.00514763	Significant
AtMS1	sp|Q08347|BDS1_YEAST	BDS1_YEAST	44.2484	0.00274357	Significant
AtMS1	sp|Q08647|PUS7_YEAST	PUS7_YEAST	2.17652	0.00228045	Significant
AtMS1	sp|Q12032|AIM41_YEAST	AIM41_YEAST	2.74716	0.00388237	Significant
AtMS1	sp|Q12153|SSF2_YEAST	SSF2_YEAST	2.17053	0.040739	Significant
AtMS1	sp|Q12358|JLP1_YEAST	JLP1_YEAST	11.8537	0.0145857	Significant
AtMS1	sp|Q12443|RTN2_YEAST	RTN2_YEAST	38.9112	0.0289053	Significant
AtMS1	sp|Q12497|FMP16_YEAST	FMP16_YEAST	41.9768	0.0406815	Significant
AtMS1	sp|Q12532|RQC2_YEAST	RQC2_YEAST	2.13736	0.00122444	Significant
AtMS1	sp|Q3E7B7|YD85C_YEAST	YD85C_YEAST	42.8591	0.0152835	Significant
AtMS1	sp|Q3E824|YO020_YEAST	YO020_YEAST	2.24565	0.0482136	Significant
AtMS1	sp|Q3E833|PCC1_YEAST	PCC1_YEAST	2.14442	0.00271743	Significant
AtMS1	sp|Q8J0M4|YCB2_YEAST	YCB2_YEAST	43.1538	0.0129556	Significant
AtMS1	sp|Q99190|TECR_YEAST	TECR_YEAST	43.0062	0.00388572	Significant
AtMS1	sp|Q99325|ATG40_YEAST	ATG40_YEAST	3.87258	3.15287e-09	Significant
AtMS2	sp|P06115|CATT_YEAST	CATT_YEAST	-3.59913	0.0183299	Significant
AtMS2	sp|P08679|CISY2_YEAST	CISY2_YEAST	39.9685	0.00665708	Significant
AtMS2	sp|P09734|TBA3_YEAST	TBA3_YEAST	2.31896	0.000764921	Significant
AtMS2	sp|P10127|ADH4_YEAST	ADH4_YEAST	2.62264	0.0208413	Significant
AtMS2	sp|P11986|INO1_YEAST	INO1_YEAST	2.57401	0.0324777	Significant
AtMS2	sp|P18899|DDR48_YEAST	DDR48_YEAST	-4.65642	0.000815281	Significant
AtMS2	sp|P25335|ALLC_YEAST	ALLC_YEAST	42.488	0.0425524	Significant
AtMS2	sp|P32318|THI4_YEAST	THI4_YEAST	40.7437	0.0431877	Significant
AtMS2	sp|P32459|ALLA_YEAST	ALLA_YEAST	41.9472	0.0461955	Significant
AtMS2	sp|P32657|CHD1_YEAST	CHD1_YEAST	2.51661	0.0205756	Significant
AtMS2	sp|P38129|TAF5_YEAST	TAF5_YEAST	3.24975	1.20626e-06	Significant
AtMS2	sp|P40043|RGI1_YEAST	RGI1_YEAST	-4.03798	0.035814	Significant
AtMS2	sp|P40454|PTPA1_YEAST	PTPA1_YEAST	42.5549	0.0289417	Significant
AtMS2	sp|P41818|GLC8_YEAST	GLC8_YEAST	-2.19222	0.0187188	Significant
AtMS2	sp|P41903|PTE1_YEAST	PTE1_YEAST	-41.4352	0.0103851	Significant
AtMS2	sp|P47054|NU192_YEAST	NU192_YEAST	-2.56655	0.0211571	Significant
AtMS2	sp|P50087|MIC26_YEAST	MIC26_YEAST	-2.89387	0.0152917	Significant
AtMS2	sp|P52286|SKP1_YEAST	SKP1_YEAST	-3.49823	0.00199084	Significant
AtMS2	sp|P53319|6PGD2_YEAST	6PGD2_YEAST	-3.6323	0.000116367	Significant
AtMS2	sp|P53847|DSL1_YEAST	DSL1_YEAST	-2.99183	0.0133419	Significant
AtMS2	sp|Q01163|RT23_YEAST	RT23_YEAST	-2.96735	0.000278545	Significant
AtMS2	sp|Q05521|DPP1_YEAST	DPP1_YEAST	-41.1234	0.0429176	Significant
AtMS2	sp|Q12512|ZPS1_YEAST	ZPS1_YEAST	4.27822	0.00224905	Significant
AtMS2	sp|Q2V2P4|ATG44_YEAST	ATG44_YEAST	3.92654	0.012269	Significant
AtMS1	sp|A5Z2X5|YP010_YEAST	YP010_YEAST	-0.661717	0.188884	Not Significant
AtMS1	sp|O13516|RS9A_YEAST	RS9A_YEAST	0.474395	0.0610767	Not Significant
AtMS1	sp|O13547|CCW14_YEAST	CCW14_YEAST	0.634393	0.572528	Not Significant
AtMS1	sp|O13563|RPN13_YEAST	RPN13_YEAST	-1.31942	0.24605	Not Significant
AtMS1	sp|O14455|RL36B_YEAST	RL36B_YEAST	-0.212522	0.002023	Not Significant
AtMS1	sp|O14467|MBF1_YEAST	MBF1_YEAST	-0.168643	0.000386703	Not Significant
AtMS1	sp|O43137|YB085_YEAST	YB085_YEAST	0.108284	0.49947	Not Significant
AtMS1	sp|O74700|TIM9_YEAST	TIM9_YEAST	-0.765684	0.155521	Not Significant
AtMS1	sp|P00045|CYC7_YEAST	CYC7_YEAST	-0.491295	0.000639724	Not Significant
AtMS1	sp|P00128|QCR7_YEAST	QCR7_YEAST	0.672196	0.0260472	Not Significant
AtMS1	sp|P00175|CYB2_YEAST	CYB2_YEAST	-0.447589	0.527247	Not Significant
AtMS1	sp|P00330|ADH1_YEAST	ADH1_YEAST	-0.103662	0.346813	Not Significant
AtMS1	sp|P00331|ADH2_YEAST	ADH2_YEAST	-2.92083	0.0861342	Not Significant
AtMS1	sp|P00358|G3P2_YEAST	G3P2_YEAST	-0.698433	5.98286e-05	Not Significant
AtMS1	sp|P00359|G3P3_YEAST	G3P3_YEAST	-0.405808	1.23749e-08	Not Significant
AtMS1	sp|P00360|G3P1_YEAST	G3P1_YEAST	-0.6657	0.0144396	Not Significant
AtMS1	sp|P00401|COX1_YEAST	COX1_YEAST	0.933585	0.248585	Not Significant
AtMS1	sp|P00410|COX2_YEAST	COX2_YEAST	-0.212532	0.060909	Not Significant
AtMS1	sp|P00424|COX5A_YEAST	COX5A_YEAST	-1.84619	0.0424858	Not Significant
AtMS1	sp|P00425|COX5B_YEAST	COX5B_YEAST	-0.469263	0.618248	Not Significant
AtMS1	sp|P00427|COX6_YEAST	COX6_YEAST	0.00889263	0.938991	Not Significant
AtMS1	sp|P00431|CCPR_YEAST	CCPR_YEAST	0.547141	0.178356	Not Significant
AtMS1	sp|P00445|SODC_YEAST	SODC_YEAST	0.419513	0.00421882	Not Significant
AtMS1	sp|P00447|SODM_YEAST	SODM_YEAST	-0.0830038	0.456883	Not Significant
AtMS1	sp|P00498|HIS1_YEAST	HIS1_YEAST	-0.335026	2.9707e-07	Not Significant
AtMS1	sp|P00546|CDK1_YEAST	CDK1_YEAST	-0.103108	0.20499	Not Significant
AtMS1	sp|P00549|KPYK1_YEAST	KPYK1_YEAST	-0.195054	0.00800438	Not Significant
AtMS1	sp|P00560|PGK_YEAST	PGK_YEAST	-0.05712	0.482582	Not Significant
AtMS1	sp|P00635|PPA5_YEAST	PPA5_YEAST	-1.49152	2.71334e-06	Not Significant
AtMS1	sp|P00729|CBPY_YEAST	CBPY_YEAST	-0.00771933	0.937652	Not Significant
AtMS1	sp|P00812|ARGI_YEAST	ARGI_YEAST	-0.293664	0.00109121	Not Significant
AtMS1	sp|P00815|HIS2_YEAST	HIS2_YEAST	-0.200001	0.0196027	Not Significant
AtMS1	sp|P00817|IPYR_YEAST	IPYR_YEAST	0.167339	0.00363973	Not Significant
AtMS1	sp|P00830|ATPB_YEAST	ATPB_YEAST	-0.0741296	0.510232	Not Significant
AtMS1	sp|P00890|CISY1_YEAST	CISY1_YEAST	-0.228738	0.00376052	Not Significant
AtMS1	sp|P00899|TRPE_YEAST	TRPE_YEAST	-0.238269	0.000533659	Not Significant
AtMS1	sp|P00924|ENO1_YEAST	ENO1_YEAST	-0.0719518	0.500513	Not Significant
AtMS1	sp|P00925|ENO2_YEAST	ENO2_YEAST	-0.487607	8.53415e-07	Not Significant
AtMS1	sp|P00927|THDH_YEAST	THDH_YEAST	-0.0337146	0.485495	Not Significant
AtMS1	sp|P00931|TRP_YEAST	TRP_YEAST	-0.0813224	0.196165	Not Significant
AtMS1	sp|P00937|TRPG_YEAST	TRPG_YEAST	-0.291815	2.86664e-05	Not Significant
AtMS1	sp|P00942|TPIS_YEAST	TPIS_YEAST	-0.049558	0.341304	Not Significant
AtMS1	sp|P00950|PMG1_YEAST	PMG1_YEAST	-0.051982	0.324631	Not Significant
AtMS1	sp|P00958|SYMC_YEAST	SYMC_YEAST	-0.0284339	0.707874	Not Significant
AtMS1	sp|P01097|ATIF_YEAST	ATIF_YEAST	1.76131	0.0277647	Not Significant
AtMS1	sp|P01120|RAS2_YEAST	RAS2_YEAST	0.196534	0.0100883	Not Significant
AtMS1	sp|P01123|YPT1_YEAST	YPT1_YEAST	0.179916	0.00792618	Not Significant
AtMS1	sp|P02294|H2B2_YEAST	H2B2_YEAST	-0.106685	0.120799	Not Significant
AtMS1	sp|P02309|H4_YEAST	H4_YEAST	-0.0551087	0.375295	Not Significant
AtMS1	sp|P02400|RLA4_YEAST	RLA4_YEAST	-0.122892	0.0915795	Not Significant
AtMS1	sp|P02406|RL28_YEAST	RL28_YEAST	-0.332203	6.5755e-05	Not Significant
AtMS1	sp|P02557|TBB_YEAST	TBB_YEAST	-0.179826	0.0043993	Not Significant
AtMS1	sp|P02829|HSP82_YEAST	HSP82_YEAST	0.186893	0.00531796	Not Significant
AtMS1	sp|P02992|EFTU_YEAST	EFTU_YEAST	0.0312945	0.770623	Not Significant
AtMS1	sp|P02994|EF1A_YEAST	EF1A_YEAST	-0.258397	5.43973e-05	Not Significant
AtMS1	sp|P03871|REP1_YEAST	REP1_YEAST	-1.75887	0.247628	Not Significant
AtMS1	sp|P03965|CARB_YEAST	CARB_YEAST	0.168115	0.106756	Not Significant
AtMS1	sp|P04037|COX4_YEAST	COX4_YEAST	-0.07998	0.54147	Not Significant
AtMS1	sp|P04039|COX8_YEAST	COX8_YEAST	-0.074467	0.444962	Not Significant
AtMS1	sp|P04046|PUR1_YEAST	PUR1_YEAST	-0.0291638	0.785887	Not Significant
AtMS1	sp|P04050|RPB1_YEAST	RPB1_YEAST	0.220189	0.126077	Not Significant
AtMS1	sp|P04076|ARLY_YEAST	ARLY_YEAST	-0.059076	0.357839	Not Significant
AtMS1	sp|P04147|PABP_YEAST	PABP_YEAST	-0.0971133	0.0228007	Not Significant
AtMS1	sp|P04161|PUR3_YEAST	PUR3_YEAST	-0.122709	0.283842	Not Significant
AtMS1	sp|P04173|LEU3_YEAST	LEU3_YEAST	0.0011953	0.997403	Not Significant
AtMS1	sp|P04449|RL24A_YEAST	RL24A_YEAST	-0.37674	0.000865874	Not Significant
AtMS1	sp|P04456|RL25_YEAST	RL25_YEAST	-0.12255	0.0636052	Not Significant
AtMS1	sp|P04650|RL39_YEAST	RL39_YEAST	-0.204134	0.0627407	Not Significant
AtMS1	sp|P04710|ADT1_YEAST	ADT1_YEAST	-0.194048	0.0872727	Not Significant
AtMS1	sp|P04801|SYTC_YEAST	SYTC_YEAST	-0.0264021	0.49294	Not Significant
AtMS1	sp|P04802|SYDC_YEAST	SYDC_YEAST	-0.0366298	0.456751	Not Significant
AtMS1	sp|P04806|HXKA_YEAST	HXKA_YEAST	-0.192848	0.157248	Not Significant
AtMS1	sp|P04807|HXKB_YEAST	HXKB_YEAST	-0.297329	0.000211396	Not Significant
AtMS1	sp|P04840|VDAC1_YEAST	VDAC1_YEAST	0.0874215	0.519059	Not Significant
AtMS1	sp|P04912|H2A2_YEAST	H2A2_YEAST	-0.0798311	0.249974	Not Significant
AtMS1	sp|P05030|PMA1_YEAST	PMA1_YEAST	0.556306	1.93077e-08	Not Significant
AtMS1	sp|P05150|OTC_YEAST	OTC_YEAST	-0.306505	0.135649	Not Significant
AtMS1	sp|P05317|RLA0_YEAST	RLA0_YEAST	-0.187397	0.000184087	Not Significant
AtMS1	sp|P05318|RLA1_YEAST	RLA1_YEAST	0.148611	0.551872	Not Significant
AtMS1	sp|P05319|RLA2_YEAST	RLA2_YEAST	-0.148492	0.0786093	Not Significant
AtMS1	sp|P05373|HEM2_YEAST	HEM2_YEAST	-0.439227	3.22661e-10	Not Significant
AtMS1	sp|P05374|CHO2_YEAST	CHO2_YEAST	1.47098	5.40652e-08	Not Significant
AtMS1	sp|P05375|PLMT_YEAST	PLMT_YEAST	1.25195	5.82045e-05	Not Significant
AtMS1	sp|P05453|ERF3_YEAST	ERF3_YEAST	0.399021	1.58271e-07	Not Significant
AtMS1	sp|P05626|ATPF_YEAST	ATPF_YEAST	0.152292	0.204652	Not Significant
AtMS1	sp|P05694|METE_YEAST	MET6	0.691324	0.0022415	Not Significant
AtMS1	sp|P05737|RL7A_YEAST	RL7A_YEAST	-0.347966	1.64311e-05	Not Significant
AtMS1	sp|P05738|RL9A_YEAST	RL9A_YEAST	-0.292379	3.76157e-05	Not Significant
AtMS1	sp|P05739|RL6B_YEAST	RL6B_YEAST	-0.20592	0.000811227	Not Significant
AtMS1	sp|P05740|RL17A_YEAST	RL17A_YEAST	-0.0740786	0.247947	Not Significant
AtMS1	sp|P05743|RL26A_YEAST	RL26A_YEAST	0.25313	0.171203	Not Significant
AtMS1	sp|P05744|RL33A_YEAST	RL33A_YEAST	-0.246897	9.98694e-05	Not Significant
AtMS1	sp|P05745|RL36A_YEAST	RL36A_YEAST	-0.281534	0.00615658	Not Significant
AtMS1	sp|P05747|RL29_YEAST	RL29_YEAST	-0.0720103	0.812318	Not Significant
AtMS1	sp|P05748|RL15A_YEAST	RL15A_YEAST	-0.181266	0.049747	Not Significant
AtMS1	sp|P05749|RL22A_YEAST	RL22A_YEAST	-0.41886	8.77039e-06	Not Significant
AtMS1	sp|P05750|RS3_YEAST	RS3_YEAST	-0.210873	7.42212e-06	Not Significant
AtMS1	sp|P05755|RS9B_YEAST	RS9B_YEAST	-0.244238	1.40609e-05	Not Significant
AtMS1	sp|P05756|RS13_YEAST	RS13_YEAST	-0.241582	2.893e-05	Not Significant
AtMS1	sp|P05759|RS31_YEAST	RS31_YEAST	-0.00233745	0.949115	Not Significant
AtMS1	sp|P06101|CDC37_YEAST	CDC37_YEAST	-0.167811	0.399195	Not Significant
AtMS1	sp|P06103|EIF3B_YEAST	EIF3B_YEAST	0.0944253	0.0325546	Not Significant
AtMS1	sp|P06105|SC160_YEAST	SC160_YEAST	0.0798406	0.145111	Not Significant
AtMS1	sp|P06106|CYSD_YEAST	CYSD_YEAST	0.42546	0.000540529	Not Significant
AtMS1	sp|P06115|CATT_YEAST	CATT_YEAST	-0.243303	0.690993	Not Significant
AtMS1	sp|P06168|ILV5_YEAST	ILV5_YEAST	-0.326848	0.000251702	Not Significant
AtMS1	sp|P06169|PDC1_YEAST	PDC1_YEAST	-0.142507	0.000916619	Not Significant
AtMS1	sp|P06208|LEU1_YEAST	LEU1_YEAST	-0.210271	0.158331	Not Significant
AtMS1	sp|P06244|KAPA_YEAST	KAPA_YEAST	0.491966	0.0430175	Not Significant
AtMS1	sp|P06367|RS14A_YEAST	RS14A_YEAST	-0.415578	0.000363101	Not Significant
AtMS1	sp|P06633|HIS7_YEAST	HIS7_YEAST	-0.0055959	0.980118	Not Significant
AtMS1	sp|P06634|DED1_YEAST	DED1_YEAST	0.0120209	0.819498	Not Significant
AtMS1	sp|P06738|PHSG_YEAST	PHSG_YEAST	0.21953	0.405026	Not Significant
AtMS1	sp|P06780|RHO1_YEAST	RHO1_YEAST	-0.072554	0.461365	Not Significant
AtMS1	sp|P06782|SNF1_YEAST	SNF1_YEAST	-0.104039	0.522475	Not Significant
AtMS1	sp|P06785|TYSY_YEAST	TYSY_YEAST	-0.390138	0.0122806	Not Significant
AtMS1	sp|P06787|CALM_YEAST	CALM_YEAST	0.357267	9.84024e-05	Not Significant
AtMS1	sp|P07143|CY1_YEAST	CY1_YEAST	-0.132339	0.518205	Not Significant
AtMS1	sp|P07149|FAS1_YEAST	FAS1_YEAST	0.357572	0.000135611	Not Significant
AtMS1	sp|P07170|KAD2_YEAST	KAD2_YEAST	0.0918229	0.119882	Not Significant
AtMS1	sp|P07172|HIS8_YEAST	HIS8_YEAST	-0.131507	0.00729858	Not Significant
AtMS1	sp|P07213|TOM70_YEAST	TOM70_YEAST	0.157153	0.0689788	Not Significant
AtMS1	sp|P07244|PUR2_YEAST	PUR2_YEAST	-0.0824536	0.358554	Not Significant
AtMS1	sp|P07245|C1TC_YEAST	C1TC_YEAST	0.149772	0.0103446	Not Significant
AtMS1	sp|P07246|ADH3_YEAST	ADH3_YEAST	0.0719842	0.307452	Not Significant
AtMS1	sp|P07251|ATPA_YEAST	ATPA_YEAST	-0.0164693	0.869898	Not Significant
AtMS1	sp|P07255|COX9_YEAST	COX9_YEAST	-0.274504	0.147964	Not Significant
AtMS1	sp|P07256|QCR1_YEAST	QCR1_YEAST	0.0491964	0.609367	Not Significant
AtMS1	sp|P07257|QCR2_YEAST	QCR2_YEAST	-0.00998733	0.943672	Not Significant
AtMS1	sp|P07258|CARA_YEAST	CARA_YEAST	-0.0889094	0.726389	Not Significant
AtMS1	sp|P07259|PYR1_YEAST	PYR1_YEAST	0.558138	7.21233e-07	Not Significant
AtMS1	sp|P07260|IF4E_YEAST	IF4E_YEAST	0.288148	2.96928e-05	Not Significant
AtMS1	sp|P07262|DHE4_YEAST	DHE4_YEAST	0.0370893	0.729424	Not Significant
AtMS1	sp|P07263|SYH_YEAST	SYH_YEAST	0.125387	0.0782646	Not Significant
AtMS1	sp|P07264|LEUC_YEAST	LEUC_YEAST	-0.0636235	0.612167	Not Significant
AtMS1	sp|P07266|MRS1_YEAST	MRS1_YEAST	0		Not Significant
AtMS1	sp|P07267|CARP_YEAST	CARP_YEAST	0.109131	0.38143	Not Significant
AtMS1	sp|P07273|TFS2_YEAST	TFS2_YEAST	-0.773532	0.0139744	Not Significant
AtMS1	sp|P07274|PROF_YEAST	PROF_YEAST	0.459979	0.00106692	Not Significant
AtMS1	sp|P07275|PUT2_YEAST	PUT2_YEAST	0.153114	0.398948	Not Significant
AtMS1	sp|P07277|ERG12_YEAST	ERG12_YEAST	-0.602904	0.0412273	Not Significant
AtMS1	sp|P07278|KAPR_YEAST	KAPR_YEAST	0.0745696	0.35324	Not Significant
AtMS1	sp|P07281|RS19B_YEAST	RS19B_YEAST	-0.0490053	0.462192	Not Significant
AtMS1	sp|P07283|PMM_YEAST	PMM_YEAST	-0.199253	0.00191423	Not Significant
AtMS1	sp|P07284|SYSC_YEAST	SYSC_YEAST	-0.184017	0.00190847	Not Significant
AtMS1	sp|P07285|TRPD_YEAST	TRPD_YEAST	-0.95182	0.000350744	Not Significant
AtMS1	sp|P07342|ILVB_YEAST	ILVB_YEAST	0.0450385	0.575183	Not Significant
AtMS1	sp|P07347|ARD1_YEAST	ARD1_YEAST	-0.401849	0.0148944	Not Significant
AtMS1	sp|P07560|SEC4_YEAST	SEC4_YEAST	-0.267812	2.3487e-05	Not Significant
AtMS1	sp|P07702|LYS2_YEAST	LYS2_YEAST	-0.211224	0.160306	Not Significant
AtMS1	sp|P07703|RPAC1_YEAST	RPAC1_YEAST	0.0468179	0.524336	Not Significant
AtMS1	sp|P07806|SYV_YEAST	SYV_YEAST	0.174132	0.010717	Not Significant
AtMS1	sp|P07991|OAT_YEAST	OAT_YEAST	-0.0538185	0.501265	Not Significant
AtMS1	sp|P08067|UCRI_YEAST	UCRI_YEAST	0.113505	0.364064	Not Significant
AtMS1	sp|P08417|FUMH_YEAST	FUMH_YEAST	-0.0609036	0.509526	Not Significant
AtMS1	sp|P08456|PSS_YEAST	PSS_YEAST	-0.279752	0.094337	Not Significant
AtMS1	sp|P08465|MET2_YEAST	MET2_YEAST	0.91854	0.000304786	Not Significant
AtMS1	sp|P08466|NUC1_YEAST	NUC1_YEAST	-1.25175	0.116855	Not Significant
AtMS1	sp|P08518|RPB2_YEAST	RPB2_YEAST	0.362182	0.00862092	Not Significant
AtMS1	sp|P08524|ERG20_YEAST	ERG20_YEAST	-0.198495	0.000225876	Not Significant
AtMS1	sp|P08536|MET3_YEAST	MET3_YEAST	0.74147	4.45902e-05	Not Significant
AtMS1	sp|P08566|ARO1_YEAST	ARO1_YEAST	0.249546	0.0251277	Not Significant
AtMS1	sp|P08679|CISY2_YEAST	CISY2_YEAST	-0.617519	0.246884	Not Significant
AtMS1	sp|P09032|EI2BG_YEAST	EI2BG_YEAST	-1.402	0.177453	Not Significant
AtMS1	sp|P09064|IF2B_YEAST	IF2B_YEAST	-0.0304925	0.58581	Not Significant
AtMS1	sp|P09232|PRTB_YEAST	PRTB_YEAST	0.398935	0.00453679	Not Significant
AtMS1	sp|P09435|HSP73_YEAST	HSP73_YEAST	-1.88025	0.103539	Not Significant
AtMS1	sp|P09436|SYIC_YEAST	SYIC_YEAST	-0.00126877	0.978857	Not Significant
AtMS1	sp|P09440|C1TM_YEAST	C1TM_YEAST	0.096781	0.362382	Not Significant
AtMS1	sp|P09457|ATPO_YEAST	ATPO_YEAST	0.196472	0.132891	Not Significant
AtMS1	sp|P09624|DLDH_YEAST	DLDH_YEAST	-0.106202	0.189506	Not Significant
AtMS1	sp|P09733|TBA1_YEAST	TBA1_YEAST	-0.152358	0.00679026	Not Significant
AtMS1	sp|P09734|TBA3_YEAST	TBA3_YEAST	-0.398089	0.144115	Not Significant
AtMS1	sp|P09938|RIR2_YEAST	RIR2_YEAST	0.147987	0.0813826	Not Significant
AtMS1	sp|P09950|HEM1_YEAST	HEM1_YEAST	0.277907	0.364061	Not Significant
AtMS1	sp|P0C0V8|RS21A_YEAST	RS21A_YEAST	-0.578668	0.00298358	Not Significant
AtMS1	sp|P0C2H7|RL27B_YEAST	RL27B_YEAST	-0.370245	0.000566974	Not Significant
AtMS1	sp|P0C2H8|RL31A_YEAST	RL31A_YEAST	-0.220119	9.30691e-06	Not Significant
AtMS1	sp|P0C2I9|YP12B_YEAST	YP12B_YEAST	0.0694452	0.593668	Not Significant
AtMS1	sp|P0CH08|RL40A_YEAST	RL40A_YEAST	-0.456185	0.034465	Not Significant
AtMS1	sp|P0CS90|HSP77_YEAST	HSP77_YEAST	-0.254297	1.40205e-07	Not Significant
AtMS1	sp|P0CT04|IPB2_YEAST	IPB2_YEAST	0.966907	0.000151563	Not Significant
AtMS1	sp|P0CX24|RL20B_YEAST	RL20B_YEAST	-0.294328	1.8908e-05	Not Significant
AtMS1	sp|P0CX26|RL43B_YEAST	RL43B_YEAST	-0.211185	0.000631265	Not Significant
AtMS1	sp|P0CX28|RL44B_YEAST	RL44B_YEAST	-0.29337	0.00777649	Not Significant
AtMS1	sp|P0CX30|RS23B_YEAST	RS23B_YEAST	-0.304127	0.000615497	Not Significant
AtMS1	sp|P0CX32|RS24B_YEAST	RS24B_YEAST	-0.188862	0.00232181	Not Significant
AtMS1	sp|P0CX34|RS30B_YEAST	RS30B_YEAST	-0.214936	0.0327996	Not Significant
AtMS1	sp|P0CX36|RS4B_YEAST	RS4B_YEAST	-0.172031	0.000289475	Not Significant
AtMS1	sp|P0CX38|RS6B_YEAST	RS6B_YEAST	-0.414198	5.25465e-05	Not Significant
AtMS1	sp|P0CX40|RS8B_YEAST	RS8B_YEAST	-0.300222	8.64996e-05	Not Significant
AtMS1	sp|P0CX42|RL23B_YEAST	RL23B_YEAST	-0.183703	0.000381201	Not Significant
AtMS1	sp|P0CX44|RL1B_YEAST	RL1B_YEAST	-0.312205	1.93663e-05	Not Significant
AtMS1	sp|P0CX46|RL2B_YEAST	RL2B_YEAST	-0.312201	1.96312e-05	Not Significant
AtMS1	sp|P0CX48|RS11B_YEAST	RS11B_YEAST	-0.23841	0.0240787	Not Significant
AtMS1	sp|P0CX50|RL18B_YEAST	RL18B_YEAST	-0.284874	0.00898786	Not Significant
AtMS1	sp|P0CX52|RS16B_YEAST	RS16B_YEAST	-0.103196	0.0137026	Not Significant
AtMS1	sp|P0CX54|RL12B_YEAST	RL12B_YEAST	-0.195889	2.00102e-05	Not Significant
AtMS1	sp|P0CX56|RS18B_YEAST	RS18B_YEAST	-0.0891127	0.0408194	Not Significant
AtMS1	sp|P0CX83|RL19B_YEAST	RL19B_YEAST	-0.507967	0.000812899	Not Significant
AtMS1	sp|P0CX85|RL35B_YEAST	RL35B_YEAST	-0.21205	5.47493e-05	Not Significant
AtMS1	sp|P10080|SSBP1_YEAST	SSBP1_YEAST	0.0103633	0.86396	Not Significant
AtMS1	sp|P10081|IF4A_YEAST	IF4A_YEAST	-0.191697	9.31354e-07	Not Significant
AtMS1	sp|P10363|PRI1_YEAST	PRI1_YEAST	-0.212416	0.0159332	Not Significant
AtMS1	sp|P10507|MPPB_YEAST	MPPB_YEAST	-0.627396	0.0147546	Not Significant
AtMS1	sp|P10591|HSP71_YEAST	HSP71_YEAST	0.0436703	0.734733	Not Significant
AtMS1	sp|P10592|HSP72_YEAST	HSP72_YEAST	-0.115323	0.0538417	Not Significant
AtMS1	sp|P10614|CP51_YEAST	CP51_YEAST	-0.572059	0.0396889	Not Significant
AtMS1	sp|P10622|RLA3_YEAST	RLA3_YEAST	0.0667314	0.322347	Not Significant
AtMS1	sp|P10659|METK1_YEAST	SAM1	0.202107	0.0756189	Not Significant
AtMS1	sp|P10662|RT01_YEAST	RT01_YEAST	-0.521514	0.347156	Not Significant
AtMS1	sp|P10664|RL4A_YEAST	RL4A_YEAST	-0.299721	1.0145e-05	Not Significant
AtMS1	sp|P10869|AK_YEAST	AK_YEAST	0.130391	0.000462626	Not Significant
AtMS1	sp|P10964|RPA1_YEAST	RPA1_YEAST	0.713062	2.47723e-08	Not Significant
AtMS1	sp|P11075|SEC7_YEAST	SEC7_YEAST	-0.405558	0.196987	Not Significant
AtMS1	sp|P11076|ARF1_YEAST	ARF1_YEAST	0.0554622	0.175517	Not Significant
AtMS1	sp|P11154|PYC1_YEAST	PYC1_YEAST	0.985612	0.000891033	Not Significant
AtMS1	sp|P11412|G6PD_YEAST	G6PD_YEAST	0.0344659	0.635737	Not Significant
AtMS1	sp|P11484|SSB1_YEAST	SSB1_YEAST	-0.358786	7.52378e-05	Not Significant
AtMS1	sp|P11491|PPB_YEAST	PPB_YEAST	-0.856106	0.000386798	Not Significant
AtMS1	sp|P11632|NHP6A_YEAST	NHP6A_YEAST	0.101429	0.513812	Not Significant
AtMS1	sp|P11633|NHP6B_YEAST	NHP6B_YEAST	0.0510385	0.547918	Not Significant
AtMS1	sp|P11745|RNA1_YEAST	RNA1_YEAST	-0.273043	2.22381e-05	Not Significant
AtMS1	sp|P11914|MPPA_YEAST	MPPA_YEAST	-0.978794	0.0791792	Not Significant
AtMS1	sp|P12385|ERF1_YEAST	ERF1_YEAST	-0.247633	1.41067e-06	Not Significant
AtMS1	sp|P12612|TCPA_YEAST	TCPA_YEAST	-0.244396	0.0808151	Not Significant
AtMS1	sp|P12683|HMDH1_YEAST	HMDH1_YEAST	-0.491865	0.140869	Not Significant
AtMS1	sp|P12686|RT13_YEAST	RT13_YEAST	-0.555021	0.364568	Not Significant
AtMS1	sp|P12688|YPK1_YEAST	YPK1_YEAST	0.0190636	0.915056	Not Significant
AtMS1	sp|P12695|ODP2_YEAST	ODP2_YEAST	0.0310768	0.672766	Not Significant
AtMS1	sp|P12709|G6PI_YEAST	G6PI_YEAST	-0.0711675	0.0183454	Not Significant
AtMS1	sp|P12754|EI2BD_YEAST	EI2BD_YEAST	0.196719	0.235242	Not Significant
AtMS1	sp|P12904|AAKG_YEAST	AAKG_YEAST	-0.401164	0.000150314	Not Significant
AtMS1	sp|P12945|NAT1_YEAST	NAT1_YEAST	0.0694919	0.38232	Not Significant
AtMS1	sp|P12962|CAF20_YEAST	CAF20_YEAST	0.00151607	0.997493	Not Significant
AtMS1	sp|P13188|SYQ_YEAST	SYQ_YEAST	0.231306	0.00113795	Not Significant
AtMS1	sp|P13298|PYRE_YEAST	PYRE_YEAST	-0.0521018	0.456511	Not Significant
AtMS1	sp|P13517|CAPZB_YEAST	CAPZB_YEAST	-0.0463236	0.573265	Not Significant
AtMS1	sp|P13663|DHAS_YEAST	DHAS_YEAST	-0.16561	0.0125018	Not Significant
AtMS1	sp|P13856|RSR1_YEAST	RSR1_YEAST	-0.464685	0.168437	Not Significant
AtMS1	sp|P14020|DPM1_YEAST	DPM1_YEAST	-0.120293	0.0949153	Not Significant
AtMS1	sp|P14065|GCY1_YEAST	GCY1_YEAST	0.0311436	0.848048	Not Significant
AtMS1	sp|P14120|RL30_YEAST	RL30_YEAST	0.0337687	0.565337	Not Significant
AtMS1	sp|P14126|RL3_YEAST	RL3_YEAST	-0.0729543	0.269904	Not Significant
AtMS1	sp|P14127|RS17B_YEAST	RS17B_YEAST	-0.373836	1.76806e-09	Not Significant
AtMS1	sp|P14306|CPYI_YEAST	CPYI_YEAST	0.00955048	0.965875	Not Significant
AtMS1	sp|P14540|ALF_YEAST	ALF_YEAST	-0.345131	3.84367e-08	Not Significant
AtMS1	sp|P14682|UBC3_YEAST	UBC3_YEAST	0		Not Significant
AtMS1	sp|P14741|EI2BA_YEAST	EI2BA_YEAST	-0.200066	0.113744	Not Significant
AtMS1	sp|P14742|GFA1_YEAST	GFA1_YEAST	0.233943	0.00665761	Not Significant
AtMS1	sp|P14743|NMT_YEAST	NMT_YEAST	-0.328279	0.0562233	Not Significant
AtMS1	sp|P14747|PP2B2_YEAST	PP2B2_YEAST	0.25686	0.378746	Not Significant
AtMS1	sp|P14832|CYPH_YEAST	CYPH_YEAST	0.156024	0.112424	Not Significant
AtMS1	sp|P14843|AROF_YEAST	AROF_YEAST	-0.175452	0.00843715	Not Significant
AtMS1	sp|P14904|AMPL_YEAST	AMPL_YEAST	0.137658	0.385083	Not Significant
AtMS1	sp|P14906|SEC63_YEAST	SEC63_YEAST	0.161441	0.158907	Not Significant
AtMS1	sp|P15019|TAL1_YEAST	TAL1_YEAST	0.134286	0.1457	Not Significant
AtMS1	sp|P15108|HSC82_YEAST	HSC82_YEAST	-0.0639569	0.403903	Not Significant
AtMS1	sp|P15180|SYKC_YEAST	SYKC_YEAST	-0.295321	1.96322e-05	Not Significant
AtMS1	sp|P15274|AMPD_YEAST	AMPD_YEAST	0.515068	0.032262	Not Significant
AtMS1	sp|P15303|SEC23_YEAST	SEC23_YEAST	0.0959003	0.13109	Not Significant
AtMS1	sp|P15424|MS116_YEAST	MS116_YEAST	0.418769	0.381548	Not Significant
AtMS1	sp|P15454|KGUA_YEAST	KGUA_YEAST	-0.170294	0.00794604	Not Significant
AtMS1	sp|P15496|IDI1_YEAST	IDI1_YEAST	0.0427598	0.65798	Not Significant
AtMS1	sp|P15565|TRM1_YEAST	TRM1_YEAST	0.283675	0.106798	Not Significant
AtMS1	sp|P15624|SYFB_YEAST	SYFB_YEAST	-0.076705	0.0260949	Not Significant
AtMS1	sp|P15625|SYFA_YEAST	SYFA_YEAST	-0.169686	0.0107509	Not Significant
AtMS1	sp|P15646|FBRL_YEAST	FBRL_YEAST	-0.191477	0.0310732	Not Significant
AtMS1	sp|P15700|KCY_YEAST	KCY_YEAST	-0.0886053	0.21192	Not Significant
AtMS1	sp|P15703|BGL2_YEAST	BGL2_YEAST	0.345373	1.05195e-05	Not Significant
AtMS1	sp|P15705|STI1_YEAST	STI1_YEAST	0.280895	4.44482e-05	Not Significant
AtMS1	sp|P15731|UBC4_YEAST	UBC4_YEAST	0.00175232	0.989134	Not Significant
AtMS1	sp|P15790|CSK21_YEAST	CSK21_YEAST	-0.0661297	0.782812	Not Significant
AtMS1	sp|P15873|PCNA_YEAST	PCNA_YEAST	-0.190817	0.000915073	Not Significant
AtMS1	sp|P15891|ABP1_YEAST	ABP1_YEAST	0.909909	1.99725e-05	Not Significant
AtMS1	sp|P15992|HSP26_YEAST	HSP26_YEAST	1.3185	0.00365939	Not Significant
AtMS1	sp|P16120|THRC_YEAST	THRC_YEAST	0.0383443	0.519358	Not Significant
AtMS1	sp|P16140|VATB_YEAST	VATB_YEAST	-0.272264	6.81731e-08	Not Significant
AtMS1	sp|P16370|RPB3_YEAST	RPB3_YEAST	-0.126001	0.190291	Not Significant
AtMS1	sp|P16387|ODPA_YEAST	ODPA_YEAST	-0.0931711	0.158627	Not Significant
AtMS1	sp|P16474|BIP_YEAST	BIP_YEAST	0.00905287	0.894355	Not Significant
AtMS1	sp|P16521|EF3A_YEAST	EF3A_YEAST	0.223335	0.000251394	Not Significant
AtMS1	sp|P16547|OM45_YEAST	OM45_YEAST	0.579594	0.182908	Not Significant
AtMS1	sp|P16550|APA1_YEAST	APA1_YEAST	-0.0217069	0.653876	Not Significant
AtMS1	sp|P16603|NCPR_YEAST	NCPR_YEAST	-0.0194072	0.737655	Not Significant
AtMS1	sp|P16622|HEMH_YEAST	HEMH_YEAST	-0.0535355	0.73727	Not Significant
AtMS1	sp|P16649|TUP1_YEAST	TUP1_YEAST	0.933125	9.14096e-08	Not Significant
AtMS1	sp|P16658|SEN2_YEAST	SEN2_YEAST	0.018918	0.904035	Not Significant
AtMS1	sp|P16861|PFKA1_YEAST	PFKA1_YEAST	0.256377	2.40501e-05	Not Significant
AtMS1	sp|P16862|PFKA2_YEAST	PFKA2_YEAST	0.303502	7.44497e-05	Not Significant
AtMS1	sp|P16965|STF2_YEAST	STF2_YEAST	-0.131178	0.379844	Not Significant
AtMS1	sp|P17076|RL8A_YEAST	RL8A_YEAST	-0.237263	0.092201	Not Significant
AtMS1	sp|P17106|CBF1_YEAST	CBF1_YEAST	-0.513432	0.48066	Not Significant
AtMS1	sp|P17157|PHO85_YEAST	PHO85_YEAST	0.329292	0.156396	Not Significant
AtMS1	sp|P17255|VATA_YEAST	VATA_YEAST	-0.0808512	0.0156442	Not Significant
AtMS1	sp|P17423|KHSE_YEAST	KHSE_YEAST	-0.33512	2.55241e-05	Not Significant
AtMS1	sp|P17442|PHO81_YEAST	PHO81_YEAST	-0.270635	0.222497	Not Significant
AtMS1	sp|P17505|MDHM_YEAST	MDHM_YEAST	-0.20959	0.147924	Not Significant
AtMS1	sp|P17536|TPM1_YEAST	TPM1_YEAST	0.305338	0.0351981	Not Significant
AtMS1	sp|P17555|CAP_YEAST	CAP_YEAST	-0.136401	0.21342	Not Significant
AtMS1	sp|P17558|RTPT_YEAST	RTPT_YEAST	-0.57701	0.2895	Not Significant
AtMS1	sp|P17649|GABAT_YEAST	GABAT_YEAST	0.620748	0.00182896	Not Significant
AtMS1	sp|P17695|GLRX2_YEAST	GLRX2_YEAST	-0.0307715	0.708033	Not Significant
AtMS1	sp|P17709|HXKG_YEAST	HXKG_YEAST	-0.171257	0.245975	Not Significant
AtMS1	sp|P17883|SKI3_YEAST	SKI3_YEAST	1.04937	0.0598603	Not Significant
AtMS1	sp|P17891|CLC1_YEAST	CLC1_YEAST	0.265654	0.392613	Not Significant
AtMS1	sp|P17898|CPT1_YEAST	CPT1_YEAST	2.22648	0.0605074	Not Significant
AtMS1	sp|P17967|PDI_YEAST	PDI_YEAST	0.0998824	0.243269	Not Significant
AtMS1	sp|P18239|ADT2_YEAST	ADT2_YEAST	-0.153202	0.0575584	Not Significant
AtMS1	sp|P18408|MET16_YEAST	MET16_YEAST	0.651569	1.31008e-05	Not Significant
AtMS1	sp|P18544|ARGD_YEAST	ARGD_YEAST	-0.0839897	0.707693	Not Significant
AtMS1	sp|P18562|UPP_YEAST	UPP_YEAST	-0.326222	0.000180515	Not Significant
AtMS1	sp|P18759|SEC18_YEAST	SEC18_YEAST	0.0266255	0.654854	Not Significant
AtMS1	sp|P18900|COQ1_YEAST	COQ1_YEAST	-1.01967	0.0512939	Not Significant
AtMS1	sp|P18961|YPK2_YEAST	YPK2_YEAST	0.277594	0.704694	Not Significant
AtMS1	sp|P19073|CDC42_YEAST	CDC42_YEAST	-0.204478	0.0928538	Not Significant
AtMS1	sp|P19097|FAS2_YEAST	FAS2_YEAST	0.474063	1.14266e-05	Not Significant
AtMS1	sp|P19145|GAP1_YEAST	GAP1_YEAST	-40.5873	0.16466	Not Significant
AtMS1	sp|P19146|ARF2_YEAST	ARF2_YEAST	0.196092	0.183553	Not Significant
AtMS1	sp|P19211|IF5A2_YEAST	IF5A2_YEAST	0		Not Significant
AtMS1	sp|P19262|ODO2_YEAST	ODO2_YEAST	0.0403305	0.713813	Not Significant
AtMS1	sp|P19358|METK2_YEAST	SAM2	0.177214	0.150563	Not Significant
AtMS1	sp|P19414|ACON_YEAST	ACON_YEAST	0.24237	0.0914849	Not Significant
AtMS1	sp|P19454|CSK22_YEAST	CSK22_YEAST	-0.146615	0.145561	Not Significant
AtMS1	sp|P19524|MYO2_YEAST	MYO2_YEAST	0.199749	0.630154	Not Significant
AtMS1	sp|P19881|PNPP_YEAST	PNPP_YEAST	-0.340122	6.41485e-07	Not Significant
AtMS1	sp|P19882|HSP60_YEAST	HSP60_YEAST	-0.0464939	0.367959	Not Significant
AtMS1	sp|P19955|KGD4_YEAST	KGD4_YEAST	0.110728	0.589462	Not Significant
AtMS1	sp|P19956|RM44_YEAST	RM44_YEAST	0		Not Significant
AtMS1	sp|P20051|PYRC_YEAST	PYRC_YEAST	-0.261919	0.00250307	Not Significant
AtMS1	sp|P20081|FKBP_YEAST	FKBP_YEAST	0.237141	0.00978447	Not Significant
AtMS1	sp|P20084|RM33_YEAST	RM33_YEAST	0.0949342	0.579594	Not Significant
AtMS1	sp|P20107|ZRC1_YEAST	ZRC1_YEAST	-0.54323	0.0403817	Not Significant
AtMS1	sp|P20133|PGTB2_YEAST	PGTB2_YEAST	0		Not Significant
AtMS1	sp|P20424|SRP54_YEAST	SRP54_YEAST	1.41883	0.0877207	Not Significant
AtMS1	sp|P20433|RPB4_YEAST	RPB4_YEAST	-0.54793	0.136396	Not Significant
AtMS1	sp|P20434|RPAB1_YEAST	RPAB1_YEAST	-0.230274	0.00109697	Not Significant
AtMS1	sp|P20436|RPAB3_YEAST	RPAB3_YEAST	0.062439	0.777562	Not Significant
AtMS1	sp|P20447|DBP3_YEAST	DBP3_YEAST	-0.106649	0.449315	Not Significant
AtMS1	sp|P20448|DBP4_YEAST	DBP4_YEAST	0.751269	0.00177792	Not Significant
AtMS1	sp|P20449|DBP5_YEAST	DBP5_YEAST	-0.00511142	0.911198	Not Significant
AtMS1	sp|P20459|IF2A_YEAST	IF2A_YEAST	-0.152486	0.000451279	Not Significant
AtMS1	sp|P20485|KICH_YEAST	KICH_YEAST	-0.00243299	0.990836	Not Significant
AtMS1	sp|P20604|PP11_YEAST	PP11_YEAST	-0.447919	0.250969	Not Significant
AtMS1	sp|P20606|SAR1_YEAST	SAR1_YEAST	0.0483587	0.550153	Not Significant
AtMS1	sp|P20967|ODO1_YEAST	ODO1_YEAST	0.229964	0.0138901	Not Significant
AtMS1	sp|P21147|ACO1_YEAST	ACO1_YEAST	-0.137422	0.846275	Not Significant
AtMS1	sp|P21242|PSA7_YEAST	PSA7_YEAST	0.00997298	0.844875	Not Significant
AtMS1	sp|P21243|PSA1_YEAST	PSA1_YEAST	-0.115969	0.028669	Not Significant
AtMS1	sp|P21264|PUR6_YEAST	PUR6_YEAST	0.00412368	0.961994	Not Significant
AtMS1	sp|P21269|CCA1_YEAST	CCA1_YEAST	0.947853	0.530805	Not Significant
AtMS1	sp|P21304|PWP1_YEAST	PWP1_YEAST	0.10733	0.213594	Not Significant
AtMS1	sp|P21306|ATP5E_YEAST	ATP5E_YEAST	-0.0374141	0.821037	Not Significant
AtMS1	sp|P21375|OSM1_YEAST	OSM1_YEAST	-0.507652	0.179685	Not Significant
AtMS1	sp|P21524|RIR1_YEAST	RIR1_YEAST	0.141943	0.204073	Not Significant
AtMS1	sp|P21576|VPS1_YEAST	VPS1_YEAST	-0.0599585	0.281493	Not Significant
AtMS1	sp|P21734|UBC1_YEAST	UBC1_YEAST	-0.134236	0.122333	Not Significant
AtMS1	sp|P21801|SDHB_YEAST	SDHB_YEAST	0.327614	0.283736	Not Significant
AtMS1	sp|P21826|MLS2_YEAST	MLS2_YEAST	2.58199	0.0505556	Not Significant
AtMS1	sp|P21827|RCC1_YEAST	RCC1_YEAST	-0.268227	0.00314861	Not Significant
AtMS1	sp|P21951|DPOE_YEAST	DPOE_YEAST	0.204149	0.722483	Not Significant
AtMS1	sp|P21954|IDHP_YEAST	IDHP_YEAST	-0.302631	0.000282107	Not Significant
AtMS1	sp|P21965|MCK1_YEAST	MCK1_YEAST	0.00648701	0.90249	Not Significant
AtMS1	sp|P22137|CLH_YEAST	CLH_YEAST	0.147953	0.0464662	Not Significant
AtMS1	sp|P22138|RPA2_YEAST	RPA2_YEAST	0.241482	0.0112883	Not Significant
AtMS1	sp|P22139|RPAB5_YEAST	RPAB5_YEAST	0.0411658	0.762853	Not Significant
AtMS1	sp|P22141|PSB4_YEAST	PSB4_YEAST	-0.00163548	0.979913	Not Significant
AtMS1	sp|P22146|GAS1_YEAST	GAS1_YEAST	-0.0807739	0.296388	Not Significant
AtMS1	sp|P22147|XRN1_YEAST	XRN1_YEAST	0.692692	0.000366878	Not Significant
AtMS1	sp|P22202|HSP74_YEAST	HSP74_YEAST	0.152956	0.614081	Not Significant
AtMS1	sp|P22203|VATE_YEAST	VATE_YEAST	0.177774	0.0218367	Not Significant
AtMS1	sp|P22213|SLY1_YEAST	SLY1_YEAST	0.203585	0.101667	Not Significant
AtMS1	sp|P22214|SEC22_YEAST	SEC22_YEAST	0.128671	0.396455	Not Significant
AtMS1	sp|P22217|TRX1_YEAST	TRX1_YEAST	0.128763	0.0309846	Not Significant
AtMS1	sp|P22336|RFA1_YEAST	RFA1_YEAST	-0.407164	0.00231189	Not Significant
AtMS1	sp|P22353|RM08_YEAST	RM08_YEAST	-0.320059	0.727311	Not Significant
AtMS1	sp|P22515|UBA1_YEAST	UBA1_YEAST	-0.00843102	0.876503	Not Significant
AtMS1	sp|P22517|KCC2_YEAST	KCC2_YEAST	0.486114	0.0246598	Not Significant
AtMS1	sp|P22696|ESS1_YEAST	ESS1_YEAST	-0.222118	0.00815396	Not Significant
AtMS1	sp|P22768|ASSY_YEAST	ASSY_YEAST	-0.239493	0.0744214	Not Significant
AtMS1	sp|P22803|TRX2_YEAST	TRX2_YEAST	0.106837	0.157682	Not Significant
AtMS1	sp|P22855|MAN1_YEAST	MAN1_YEAST	1.52964	0.0052133	Not Significant
AtMS1	sp|P22936|APN1_YEAST	APN1_YEAST	-0.711475	0.0752124	Not Significant
AtMS1	sp|P22943|HSP12_YEAST	HSP12_YEAST	0.699103	0.00391579	Not Significant
AtMS1	sp|P23180|AIM17_YEAST	AIM17_YEAST	0.022732	0.807704	Not Significant
AtMS1	sp|P23202|URE2_YEAST	URE2_YEAST	-0.324629	0.678953	Not Significant
AtMS1	sp|P23248|RS3A2_YEAST	RS3A2_YEAST	-0.314793	3.51268e-06	Not Significant
AtMS1	sp|P23254|TKT1_YEAST	TKT1_YEAST	0.0101177	0.870081	Not Significant
AtMS1	sp|P23285|CYPB_YEAST	CYPB_YEAST	-0.627242	0.523413	Not Significant
AtMS1	sp|P23291|KC11_YEAST	KC11_YEAST	0		Not Significant
AtMS1	sp|P23292|KC12_YEAST	KC12_YEAST	0.628452	0.00230712	Not Significant
AtMS1	sp|P23301|IF5A1_YEAST	IF5A1_YEAST	-0.104261	0.0744945	Not Significant
AtMS1	sp|P23369|RM25_YEAST	RM25_YEAST	0.534964	0.395879	Not Significant
AtMS1	sp|P23542|AATC_YEAST	AATC_YEAST	-0.370198	2.35837e-07	Not Significant
AtMS1	sp|P23594|PP2A1_YEAST	PP2A1_YEAST	-0.0987683	0.654703	Not Significant
AtMS1	sp|P23595|PP2A2_YEAST	PP2A2_YEAST	-0.164789	0.280503	Not Significant
AtMS1	sp|P23615|SPT6_YEAST	SPT6_YEAST	0.256997	0.368409	Not Significant
AtMS1	sp|P23638|PSA3_YEAST	PSA3_YEAST	0.0701257	0.288782	Not Significant
AtMS1	sp|P23639|PSA2_YEAST	PSA2_YEAST	-0.0503552	0.453996	Not Significant
AtMS1	sp|P23641|MPCP_YEAST	MPCP_YEAST	0.117986	0.238525	Not Significant
AtMS1	sp|P23644|TOM40_YEAST	TOM40_YEAST	-0.181416	0.0340095	Not Significant
AtMS1	sp|P23724|PSB6_YEAST	PSB6_YEAST	-0.0394813	0.649197	Not Significant
AtMS1	sp|P23776|EXG1_YEAST	EXG1_YEAST	0.421223	8.22767e-09	Not Significant
AtMS1	sp|P24000|RL24B_YEAST	RL24B_YEAST	-0.484414	3.62125e-05	Not Significant
AtMS1	sp|P24031|PPA3_YEAST	PPA3_YEAST	-0.876793	7.48912e-05	Not Significant
AtMS1	sp|P24276|SSD1_YEAST	SSD1_YEAST	1.43586	0.0150543	Not Significant
AtMS1	sp|P24280|SEC14_YEAST	SEC14_YEAST	-0.145292	0.0132213	Not Significant
AtMS1	sp|P24783|DBP2_YEAST	DBP2_YEAST	-0.0396815	0.686714	Not Significant
AtMS1	sp|P25037|UBP1_YEAST	UBP1_YEAST	1.00965	0.00895958	Not Significant
AtMS1	sp|P25039|EFGM_YEAST	EFGM_YEAST	0.0484432	0.871076	Not Significant
AtMS1	sp|P25040|TSR4_YEAST	TSR4_YEAST	0.0223713	0.97111	Not Significant
AtMS1	sp|P25043|PSB2_YEAST	PSB2_YEAST	0.36946	0.00834019	Not Significant
AtMS1	sp|P25045|LCB1_YEAST	LCB1_YEAST	-0.162851	0.146001	Not Significant
AtMS1	sp|P25087|ERG6_YEAST	ERG6_YEAST	-0.481425	1.10215e-07	Not Significant
AtMS1	sp|P25293|NAP1_YEAST	NAP1_YEAST	-0.525137	9.9205e-06	Not Significant
AtMS1	sp|P25294|SIS1_YEAST	SIS1_YEAST	-0.102952	0.168348	Not Significant
AtMS1	sp|P25296|CANB_YEAST	CANB_YEAST	1.11696	0.0500524	Not Significant
AtMS1	sp|P25297|PHO84_YEAST	PHO84_YEAST	-1.17151	0.0373655	Not Significant
AtMS1	sp|P25303|SCJ1_YEAST	SCJ1_YEAST	-0.196468	0.549439	Not Significant
AtMS1	sp|P25332|RBSK_YEAST	RBSK_YEAST	0.370799	0.234961	Not Significant
AtMS1	sp|P25335|ALLC_YEAST	ALLC_YEAST	40.964	0.160571	Not Significant
AtMS1	sp|P25340|ERG4_YEAST	ERG4_YEAST	-0.2237	0.205226	Not Significant
AtMS1	sp|P25342|CDC10_YEAST	CDC10_YEAST	-0.245281	0.000176546	Not Significant
AtMS1	sp|P25343|RV161_YEAST	RV161_YEAST	0.0210112	0.836267	Not Significant
AtMS1	sp|P25349|YCP4_YEAST	YCP4_YEAST	0.0430658	0.62237	Not Significant
AtMS1	sp|P25371|ADP1_YEAST	ADP1_YEAST	0.127499	0.767433	Not Significant
AtMS1	sp|P25372|TRX3_YEAST	TRX3_YEAST	0.558982	0.115841	Not Significant
AtMS1	sp|P25373|GLRX1_YEAST	GLRX1_YEAST	0.689307	0.00115153	Not Significant
AtMS1	sp|P25374|NFS1_YEAST	NFS1_YEAST	0.313457	0.0082328	Not Significant
AtMS1	sp|P25375|PRTD_YEAST	PRTD_YEAST	0.164194	0.117054	Not Significant
AtMS1	sp|P25441|RPC4_YEAST	RPC4_YEAST	1.11383	0.0478325	Not Significant
AtMS1	sp|P25443|RS2_YEAST	RS2_YEAST	-0.3656	1.066e-05	Not Significant
AtMS1	sp|P25451|PSB3_YEAST	PSB3_YEAST	0.0557428	0.319013	Not Significant
AtMS1	sp|P25454|RAD51_YEAST	RAD51_YEAST	-0.326493	0.000815207	Not Significant
AtMS1	sp|P25491|MAS5_YEAST	MAS5_YEAST	-0.0649666	0.0790674	Not Significant
AtMS1	sp|P25515|VATL1_YEAST	VATL1_YEAST	-0.146899	0.325197	Not Significant
AtMS1	sp|P25555|GBP2_YEAST	GBP2_YEAST	-0.301548	0.00917128	Not Significant
AtMS1	sp|P25567|SRO9_YEAST	SRO9_YEAST	-0.516602	6.94139e-07	Not Significant
AtMS1	sp|P25574|EMC1_YEAST	EMC1_YEAST	0.157655	0.210237	Not Significant
AtMS1	sp|P25582|SPB1_YEAST	SPB1_YEAST	39.9321	0.0781105	Not Significant
AtMS1	sp|P25586|KRR1_YEAST	KRR1_YEAST	-1.25373	0.0728592	Not Significant
AtMS1	sp|P25605|ILV6_YEAST	ILV6_YEAST	-0.184401	0.103165	Not Significant
AtMS1	sp|P25617|YCQ6_YEAST	YCQ6_YEAST	0		Not Significant
AtMS1	sp|P25623|SYP1_YEAST	SYP1_YEAST	0.903274	0.0973775	Not Significant
AtMS1	sp|P25626|IMG1_YEAST	IMG1_YEAST	0.395072	0.198954	Not Significant
AtMS1	sp|P25627|BUD23_YEAST	BUD23_YEAST	0		Not Significant
AtMS1	sp|P25635|PWP2_YEAST	PWP2_YEAST	0.763326	0.00336467	Not Significant
AtMS1	sp|P25642|IMG2_YEAST	IMG2_YEAST	-0.129349	0.865974	Not Significant
AtMS1	sp|P25654|YCY0_YEAST	YCY0_YEAST	0.228242	0.328954	Not Significant
AtMS1	sp|P25655|NOT1_YEAST	NOT1_YEAST	-0.178194	0.742156	Not Significant
AtMS1	sp|P25659|FUB1_YEAST	FUB1_YEAST	1.50444	0.0088264	Not Significant
AtMS1	sp|P25694|CDC48_YEAST	CDC48_YEAST	0.0503601	0.14404	Not Significant
AtMS1	sp|P25719|CYPC_YEAST	CYPC_YEAST	0.0658677	0.353742	Not Significant
AtMS1	sp|P26321|RL5_YEAST	RL5_YEAST	-0.373398	1.32104e-05	Not Significant
AtMS1	sp|P26570|PPZ1_YEAST	PPZ1_YEAST	0.00220579	0.992177	Not Significant
AtMS1	sp|P26637|SYLC_YEAST	SYLC_YEAST	-0.00409106	0.959836	Not Significant
AtMS1	sp|P26754|RFA2_YEAST	RFA2_YEAST	0.07135	0.840189	Not Significant
AtMS1	sp|P26755|RFA3_YEAST	RFA3_YEAST	-0.608691	5.15453e-07	Not Significant
AtMS1	sp|P26783|RS5_YEAST	RS5_YEAST	-0.24594	1.74918e-05	Not Significant
AtMS1	sp|P26784|RL16A_YEAST	RL16A_YEAST	-0.407884	1.14699e-05	Not Significant
AtMS1	sp|P26785|RL16B_YEAST	RL16B_YEAST	-0.366278	5.04487e-05	Not Significant
AtMS1	sp|P26786|RS7A_YEAST	RS7A_YEAST	-0.158048	0.0115134	Not Significant
AtMS1	sp|P26793|FEN1_YEAST	FEN1_YEAST	-0.902111	0.0435481	Not Significant
AtMS1	sp|P27466|KCC1_YEAST	KCC1_YEAST	-0.266912	0.457708	Not Significant
AtMS1	sp|P27472|GYS2_YEAST	GYS2_YEAST	0.108257	0.578484	Not Significant
AtMS1	sp|P27476|NSR1_YEAST	NSR1_YEAST	0.126208	0.293651	Not Significant
AtMS1	sp|P27614|CBPS_YEAST	CBPS_YEAST	0.197902	0.177596	Not Significant
AtMS1	sp|P27616|PUR7_YEAST	PUR7_YEAST	-0.100174	0.589433	Not Significant
AtMS1	sp|P27692|SPT5_YEAST	SPT5_YEAST	0.472559	0.00454477	Not Significant
AtMS1	sp|P27809|KRE2_YEAST	KRE2_YEAST	-0.838855	9.84526e-06	Not Significant
AtMS1	sp|P27810|KTR1_YEAST	KTR1_YEAST	-0.142357	0.277933	Not Significant
AtMS1	sp|P27999|RPB9_YEAST	RPB9_YEAST	-0.865727	0.114624	Not Significant
AtMS1	sp|P28000|RPAC2_YEAST	RPAC2_YEAST	-0.134098	0.629728	Not Significant
AtMS1	sp|P28007|GAR1_YEAST	GAR1_YEAST	-0.366771	0.0017029	Not Significant
AtMS1	sp|P28239|IPYR2_YEAST	IPYR2_YEAST	0.398469	0.405644	Not Significant
AtMS1	sp|P28241|IDH2_YEAST	IDH2_YEAST	-0.231393	0.0198547	Not Significant
AtMS1	sp|P28272|PYRD_YEAST	PYRD_YEAST	0.0800254	0.235517	Not Significant
AtMS1	sp|P28273|OPLA_YEAST	OPLA_YEAST	1.22016	0.0342061	Not Significant
AtMS1	sp|P28274|URA7_YEAST	URA7_YEAST	0.0419741	0.56015	Not Significant
AtMS1	sp|P28319|CWP1_YEAST	CWP1_YEAST	-0.698919	0.0520366	Not Significant
AtMS1	sp|P28321|MGLL_YEAST	MGLL_YEAST	0.116095	0.62267	Not Significant
AtMS1	sp|P28495|CAPZA_YEAST	CAPZA_YEAST	-0.0433507	0.571031	Not Significant
AtMS1	sp|P28625|YIM1_YEAST	YIM1_YEAST	-0.0734854	0.516714	Not Significant
AtMS1	sp|P28707|SBA1_YEAST	SBA1_YEAST	0.0701587	0.264062	Not Significant
AtMS1	sp|P28777|AROC_YEAST	AROC_YEAST	-0.199109	0.00405397	Not Significant
AtMS1	sp|P28789|HEM3_YEAST	HEM3_YEAST	-0.100399	0.45789	Not Significant
AtMS1	sp|P28795|PEX3_YEAST	PEX3_YEAST	0.23702	0.645062	Not Significant
AtMS1	sp|P28834|IDH1_YEAST	IDH1_YEAST	-0.21184	0.0145623	Not Significant
AtMS1	sp|P29029|CHIT_YEAST	CHIT_YEAST	0.987803	0.00222023	Not Significant
AtMS1	sp|P29295|HRR25_YEAST	HRR25_YEAST	0.951484	0.0839449	Not Significant
AtMS1	sp|P29311|BMH1_YEAST	BMH1_YEAST	0.134232	0.0522725	Not Significant
AtMS1	sp|P29453|RL8B_YEAST	RL8B_YEAST	-0.428609	3.61099e-09	Not Significant
AtMS1	sp|P29468|PAP_YEAST	PAP_YEAST	-0.672531	0.652998	Not Significant
AtMS1	sp|P29496|MCM5_YEAST	MCM5_YEAST	-0.0723718	0.823334	Not Significant
AtMS1	sp|P29509|TRXB1_YEAST	TRXB1_YEAST	-0.176646	0.000507195	Not Significant
AtMS1	sp|P29547|EF1G1_YEAST	EF1G1_YEAST	0.136148	0.0183332	Not Significant
AtMS1	sp|P29703|FNTA_YEAST	FNTA_YEAST	-0.323951	0.456907	Not Significant
AtMS1	sp|P29704|ERG9_YEAST	ERG9_YEAST	-0.507041	1.72241e-05	Not Significant
AtMS1	sp|P29952|MPI_YEAST	MPI_YEAST	-0.31468	4.2561e-05	Not Significant
AtMS1	sp|P30624|LCF1_YEAST	LCF1_YEAST	0.25299	0.00354794	Not Significant
AtMS1	sp|P30656|PSB5_YEAST	PSB5_YEAST	-0.0773152	0.143639	Not Significant
AtMS1	sp|P30657|PSB7_YEAST	PSB7_YEAST	-0.133597	0.0577878	Not Significant
AtMS1	sp|P30665|MCM4_YEAST	MCM4_YEAST	0.0297141	0.965546	Not Significant
AtMS1	sp|P30822|XPO1_YEAST	XPO1_YEAST	0.0645553	0.38449	Not Significant
AtMS1	sp|P30902|ATP7_YEAST	ATP7_YEAST	0.454903	0.00498336	Not Significant
AtMS1	sp|P31109|SNC1_YEAST	SNC1_YEAST	-0.0291007	0.897243	Not Significant
AtMS1	sp|P31116|DHOM_YEAST	DHOM_YEAST	0.141183	0.064293	Not Significant
AtMS1	sp|P31373|CYS3_YEAST	CYS3_YEAST	0.309328	0.0896843	Not Significant
AtMS1	sp|P31382|PMT2_YEAST	PMT2_YEAST	0.166093	0.28541	Not Significant
AtMS1	sp|P31383|2AAA_YEAST	2AAA_YEAST	-0.674194	9.05924e-06	Not Significant
AtMS1	sp|P31384|CCR4_YEAST	CCR4_YEAST	0.425247	0.810091	Not Significant
AtMS1	sp|P31412|VATC_YEAST	VATC_YEAST	-0.264919	0.000172853	Not Significant
AtMS1	sp|P31539|HS104_YEAST	HS104_YEAST	0.408616	0.00996298	Not Significant
AtMS1	sp|P31688|TPS2_YEAST	TPS2_YEAST	0.215027	0.150534	Not Significant
AtMS1	sp|P31787|ACBP_YEAST	ACBP_YEAST	0.449618	0.086063	Not Significant
AtMS1	sp|P32074|COPG_YEAST	COPG_YEAST	0.0752966	0.443038	Not Significant
AtMS1	sp|P32178|CHMU_YEAST	CHMU_YEAST	-0.21043	0.416255	Not Significant
AtMS1	sp|P32179|MET22_YEAST	MET22_YEAST	0.0931976	0.0934055	Not Significant
AtMS1	sp|P32191|GPDM_YEAST	GPDM_YEAST	0.177601	0.355643	Not Significant
AtMS1	sp|P32263|P5CR_YEAST	P5CR_YEAST	-0.133272	0.00898445	Not Significant
AtMS1	sp|P32264|PROB_YEAST	PROB_YEAST	0.518741	0.105705	Not Significant
AtMS1	sp|P32288|GLNA_YEAST	GLNA_YEAST	-0.277806	0.0081825	Not Significant
AtMS1	sp|P32316|ACH1_YEAST	ACH1_YEAST	-1.20179	0.149247	Not Significant
AtMS1	sp|P32319|VPS10_YEAST	VPS10_YEAST	0.639027	0.00468616	Not Significant
AtMS1	sp|P32324|EF2_YEAST	EF2_YEAST	0.0673416	0.177523	Not Significant
AtMS1	sp|P32327|PYC2_YEAST	PYC2_YEAST	0.296639	2.83808e-06	Not Significant
AtMS1	sp|P32329|YPS1_YEAST	YPS1_YEAST	2.16783	0.0521836	Not Significant
AtMS1	sp|P32331|YMC1_YEAST	YMC1_YEAST	0.169733	0.3373	Not Significant
AtMS1	sp|P32332|OAC1_YEAST	OAC1_YEAST	-0.031498	0.788493	Not Significant
AtMS1	sp|P32335|MSS51_YEAST	MSS51_YEAST	-1.97813	0.00921575	Not Significant
AtMS1	sp|P32337|IMB3_YEAST	IMB3_YEAST	-0.29003	0.0113949	Not Significant
AtMS1	sp|P32340|NDI1_YEAST	NDI1_YEAST	0.0373342	0.741972	Not Significant
AtMS1	sp|P32342|SRP21_YEAST	SRP21_YEAST	0.175946	0.345632	Not Significant
AtMS1	sp|P32352|ERG2_YEAST	ERG2_YEAST	-0.299498	0.0460622	Not Significant
AtMS1	sp|P32353|ERG3_YEAST	ERG3_YEAST	-0.168636	0.46384	Not Significant
AtMS1	sp|P32356|TREA_YEAST	TREA_YEAST	-0.182313	0.321169	Not Significant
AtMS1	sp|P32366|VA0D_YEAST	VA0D_YEAST	-0.450514	3.24191e-10	Not Significant
AtMS1	sp|P32368|SAC1_YEAST	SAC1_YEAST	0.202005	0.0004438	Not Significant
AtMS1	sp|P32377|MVD1_YEAST	MVD1_YEAST	-0.460185	4.85661e-09	Not Significant
AtMS1	sp|P32379|PSA5_YEAST	PSA5_YEAST	-0.197884	0.00098399	Not Significant
AtMS1	sp|P32381|ARP2_YEAST	ARP2_YEAST	-0.0949201	0.127244	Not Significant
AtMS1	sp|P32386|YBT1_YEAST	YBT1_YEAST	1.42262	0.0576109	Not Significant
AtMS1	sp|P32419|MDHP_YEAST	MDHP_YEAST	-0.28099	0.00739009	Not Significant
AtMS1	sp|P32445|RIM1_YEAST	RIM1_YEAST	0.491354	2.66825e-06	Not Significant
AtMS1	sp|P32447|ASF1_YEAST	ASF1_YEAST	0.0622973	0.818723	Not Significant
AtMS1	sp|P32449|AROG_YEAST	AROG_YEAST	-0.0764922	0.31677	Not Significant
AtMS1	sp|P32451|BIOB_YEAST	BIOB_YEAST	-0.336685	0.00170657	Not Significant
AtMS1	sp|P32454|APE2_YEAST	APE2_YEAST	0.317281	7.17778e-05	Not Significant
AtMS1	sp|P32457|CDC3_YEAST	CDC3_YEAST	-0.00297931	0.953793	Not Significant
AtMS1	sp|P32458|CDC11_YEAST	CDC11_YEAST	-0.214995	0.00428449	Not Significant
AtMS1	sp|P32459|ALLA_YEAST	ALLA_YEAST	40.618	0.083384	Not Significant
AtMS1	sp|P32461|DPH2_YEAST	DPH2_YEAST	-1.67678	0.18853	Not Significant
AtMS1	sp|P32463|ACPM_YEAST	ACPM_YEAST	0.584892	0.000860779	Not Significant
AtMS1	sp|P32466|HXT3_YEAST	HXT3_YEAST	0.173559	0.635046	Not Significant
AtMS1	sp|P32468|CDC12_YEAST	CDC12_YEAST	-0.273583	0.00645616	Not Significant
AtMS1	sp|P32469|DPH5_YEAST	DPH5_YEAST	-0.0368844	0.757003	Not Significant
AtMS1	sp|P32471|EF1B_YEAST	EF1B_YEAST	-0.419138	1.98561e-05	Not Significant
AtMS1	sp|P32472|FKBP2_YEAST	FKBP2_YEAST	-0.394375	0.298879	Not Significant
AtMS1	sp|P32473|ODPB_YEAST	ODPB_YEAST	-0.14952	0.0180417	Not Significant
AtMS1	sp|P32476|ERG1_YEAST	ERG1_YEAST	-0.410412	0.108772	Not Significant
AtMS1	sp|P32477|GSH1_YEAST	GSH1_YEAST	0.835763	0.0953633	Not Significant
AtMS1	sp|P32478|HS150_YEAST	HS150_YEAST	0.735997	0.00378934	Not Significant
AtMS1	sp|P32481|IF2G_YEAST	IF2G_YEAST	-0.134811	0.0913099	Not Significant
AtMS1	sp|P32485|HOG1_YEAST	HOG1_YEAST	-0.00841553	0.952105	Not Significant
AtMS1	sp|P32486|KRE6_YEAST	KRE6_YEAST	-0.149184	0.687584	Not Significant
AtMS1	sp|P32495|NHP2_YEAST	NHP2_YEAST	-0.382752	0.000909493	Not Significant
AtMS1	sp|P32496|RPN12_YEAST	RPN12_YEAST	-0.628744	0.000452762	Not Significant
AtMS1	sp|P32497|EIF3C_YEAST	EIF3C_YEAST	0.0446918	0.288942	Not Significant
AtMS1	sp|P32501|EI2BE_YEAST	EI2BE_YEAST	0.295801	0.27454	Not Significant
AtMS1	sp|P32502|EI2BB_YEAST	EI2BB_YEAST	-0.309723	0.076035	Not Significant
AtMS1	sp|P32521|PAN1_YEAST	PAN1_YEAST	0.507123	0.341153	Not Significant
AtMS1	sp|P32527|ZUO1_YEAST	ZUO1_YEAST	0.0146374	0.729786	Not Significant
AtMS1	sp|P32528|DUR1_YEAST	DUR1_YEAST	1.06405	0.132939	Not Significant
AtMS1	sp|P32529|RPA12_YEAST	RPA12_YEAST	42.1251	0.325053	Not Significant
AtMS1	sp|P32558|SPT16_YEAST	SPT16_YEAST	0.573194	0.00146481	Not Significant
AtMS1	sp|P32563|VPP1_YEAST	VPP1_YEAST	0.18729	0.00163076	Not Significant
AtMS1	sp|P32565|RPN2_YEAST	RPN2_YEAST	0.0865051	0.106279	Not Significant
AtMS1	sp|P32573|SPS19_YEAST	SPS19_YEAST	-2.77773	0.0907506	Not Significant
AtMS1	sp|P32582|CBS_YEAST	CBS_YEAST	0.128812	0.289731	Not Significant
AtMS1	sp|P32583|SRP40_YEAST	SRP40_YEAST	-0.0130192	0.887026	Not Significant
AtMS1	sp|P32588|PUB1_YEAST	PUB1_YEAST	0.108922	0.133309	Not Significant
AtMS1	sp|P32589|HSP7F_YEAST	HSP7F_YEAST	0.118132	0.0152044	Not Significant
AtMS1	sp|P32590|HSP79_YEAST	HSP79_YEAST	0.383371	0.0566519	Not Significant
AtMS1	sp|P32598|PP12_YEAST	PP12_YEAST	-0.242566	4.26408e-07	Not Significant
AtMS1	sp|P32599|FIMB_YEAST	FIMB_YEAST	-0.00248029	0.955536	Not Significant
AtMS1	sp|P32602|SEC17_YEAST	SEC17_YEAST	-0.220372	0.00563755	Not Significant
AtMS1	sp|P32608|RTG2_YEAST	RTG2_YEAST	0.0748396	0.755467	Not Significant
AtMS1	sp|P32610|VATD_YEAST	VATD_YEAST	-0.193088	0.00110561	Not Significant
AtMS1	sp|P32614|FRDS_YEAST	FRDS_YEAST	-0.317488	4.04506e-05	Not Significant
AtMS1	sp|P32621|GDA1_YEAST	GDA1_YEAST	-0.166598	0.348282	Not Significant
AtMS1	sp|P32626|ENOPH_YEAST	ENOPH_YEAST	-0.509296	0.0590833	Not Significant
AtMS1	sp|P32628|RAD23_YEAST	RAD23_YEAST	-0.0920165	0.180145	Not Significant
AtMS1	sp|P32643|TMT1_YEAST	TMT1_YEAST	-0.0549636	0.790019	Not Significant
AtMS1	sp|P32657|CHD1_YEAST	CHD1_YEAST	0.0590038	0.929584	Not Significant
AtMS1	sp|P32769|HBS1_YEAST	HBS1_YEAST	-0.246398	0.350288	Not Significant
AtMS1	sp|P32771|FADH_YEAST	FADH_YEAST	0.0885612	0.320878	Not Significant
AtMS1	sp|P32775|GLGB_YEAST	GLGB_YEAST	-0.0316403	0.873884	Not Significant
AtMS1	sp|P32787|MG101_YEAST	MG101_YEAST	0.250859	0.0710246	Not Significant
AtMS1	sp|P32790|SLA1_YEAST	SLA1_YEAST	0.861019	0.0110651	Not Significant
AtMS1	sp|P32794|AFG2_YEAST	AFG2_YEAST	-0.161014	0.736898	Not Significant
AtMS1	sp|P32795|YME1_YEAST	YME1_YEAST	0		Not Significant
AtMS1	sp|P32798|COT1_YEAST	COT1_YEAST	0.320492	0.281757	Not Significant
AtMS1	sp|P32799|COX13_YEAST	COX13_YEAST	0.390018	0.0225947	Not Significant
AtMS1	sp|P32802|TMN1_YEAST	TMN1_YEAST	0		Not Significant
AtMS1	sp|P32803|EMP24_YEAST	EMP24_YEAST	0.0876671	0.226684	Not Significant
AtMS1	sp|P32804|ZRT1_YEAST	ZRT1_YEAST	-0.987063	0.0783088	Not Significant
AtMS1	sp|P32835|GSP1_YEAST	GSP1_YEAST	0.0700576	0.144837	Not Significant
AtMS1	sp|P32836|GSP2_YEAST	GSP2_YEAST	0.358617	0.152106	Not Significant
AtMS1	sp|P32842|VATL2_YEAST	VATL2_YEAST	-0.634165	0.0767009	Not Significant
AtMS1	sp|P32843|YME2_YEAST	YME2_YEAST	1.3685	0.0153839	Not Significant
AtMS1	sp|P32857|PTM1_YEAST	PTM1_YEAST	-0.0446035	0.837891	Not Significant
AtMS1	sp|P32860|NFU1_YEAST	NFU1_YEAST	0.0312612	0.886979	Not Significant
AtMS1	sp|P32861|UGPA1_YEAST	UGPA1_YEAST	-0.0766396	0.442827	Not Significant
AtMS1	sp|P32891|DLD1_YEAST	DLD1_YEAST	-0.756851	0.00307667	Not Significant
AtMS1	sp|P32892|DRS1_YEAST	DRS1_YEAST	0.519849	0.507111	Not Significant
AtMS1	sp|P32895|KPR1_YEAST	KPR1_YEAST	-0.199628	0.00531852	Not Significant
AtMS1	sp|P32897|TIM23_YEAST	TIM23_YEAST	-0.426212	0.0758519	Not Significant
AtMS1	sp|P32899|IMP3_YEAST	IMP3_YEAST	-0.289706	0.083109	Not Significant
AtMS1	sp|P32911|SUI1_YEAST	SUI1_YEAST	0.0438087	0.509691	Not Significant
AtMS1	sp|P32915|SC61A_YEAST	SC61A_YEAST	-0.494025	0.00391597	Not Significant
AtMS1	sp|P32916|SRPR_YEAST	SRPR_YEAST	0.572459	0.147306	Not Significant
AtMS1	sp|P32939|YPT7_YEAST	YPT7_YEAST	-0.112135	0.0524105	Not Significant
AtMS1	sp|P33201|MRT4_YEAST	MRT4_YEAST	-0.734753	0.00105119	Not Significant
AtMS1	sp|P33202|UFD4_YEAST	UFD4_YEAST	0.371589	0.0916408	Not Significant
AtMS1	sp|P33204|ARPC4_YEAST	ARPC4_YEAST	-0.175065	0.0461152	Not Significant
AtMS1	sp|P33296|UBC6_YEAST	UBC6_YEAST	-1.8223	0.0907575	Not Significant
AtMS1	sp|P33297|PRS6A_YEAST	PRS6A_YEAST	-0.141194	0.0522378	Not Significant
AtMS1	sp|P33298|PRS6B_YEAST	PRS6B_YEAST	-0.184078	0.00519437	Not Significant
AtMS1	sp|P33299|PRS7_YEAST	PRS7_YEAST	0.0671491	0.256598	Not Significant
AtMS1	sp|P33309|DOM34_YEAST	DOM34_YEAST	0		Not Significant
AtMS1	sp|P33315|TKT2_YEAST	TKT2_YEAST	0.154013	0.368043	Not Significant
AtMS1	sp|P33317|DUT_YEAST	DUT_YEAST	-0.425649	0.108144	Not Significant
AtMS1	sp|P33322|CBF5_YEAST	CBF5_YEAST	0.138563	0.0757734	Not Significant
AtMS1	sp|P33324|YKJ1_YEAST	YKJ1_YEAST	0		Not Significant
AtMS1	sp|P33327|DHE2_YEAST	DHE2_YEAST	0.434844	0.00226263	Not Significant
AtMS1	sp|P33328|SNC2_YEAST	SNC2_YEAST	0.0895261	0.584196	Not Significant
AtMS1	sp|P33330|SERC_YEAST	SERC_YEAST	0.0553853	0.479179	Not Significant
AtMS1	sp|P33331|NTF2_YEAST	NTF2_YEAST	-0.128956	0.0727319	Not Significant
AtMS1	sp|P33333|PLSC_YEAST	PLSC_YEAST	-0.164954	0.0972726	Not Significant
AtMS1	sp|P33338|SLA2_YEAST	SLA2_YEAST	0.367259	0.0334997	Not Significant
AtMS1	sp|P33399|LHP1_YEAST	LHP1_YEAST	-0.211198	0.00499393	Not Significant
AtMS1	sp|P33401|PGM1_YEAST	PGM1_YEAST	0.0133746	0.852689	Not Significant
AtMS1	sp|P33416|HSP78_YEAST	HSP78_YEAST	0.234079	0.0129554	Not Significant
AtMS1	sp|P33421|SDH3_YEAST	SDH3_YEAST	-0.181195	0.683093	Not Significant
AtMS1	sp|P33442|RS3A1_YEAST	RS3A1_YEAST	-0.411138	7.6722e-07	Not Significant
AtMS1	sp|P33734|HIS5_YEAST	HIS5_YEAST	-0.187374	0.000265934	Not Significant
AtMS1	sp|P33754|SEC66_YEAST	SEC66_YEAST	0.247838	0.403241	Not Significant
AtMS1	sp|P33767|OSTB_YEAST	OSTB_YEAST	-0.116535	0.0104813	Not Significant
AtMS1	sp|P33775|PMT1_YEAST	PMT1_YEAST	0.347952	0.0477734	Not Significant
AtMS1	sp|P33892|GCN1_YEAST	GCN1_YEAST	0.0489796	0.375085	Not Significant
AtMS1	sp|P34077|NIC96_YEAST	NIC96_YEAST	-0.58225	0.349679	Not Significant
AtMS1	sp|P34087|RPB7_YEAST	RPB7_YEAST	-0.136735	0.688781	Not Significant
AtMS1	sp|P34160|NCBP1_YEAST	NCBP1_YEAST	-0.223226	0.133116	Not Significant
AtMS1	sp|P34162|MED20_YEAST	MED20_YEAST	1.09087	0.24982	Not Significant
AtMS1	sp|P34167|IF4B_YEAST	IF4B_YEAST	-0.161184	0.0026485	Not Significant
AtMS1	sp|P34216|EDE1_YEAST	EDE1_YEAST	0.47132	0.458595	Not Significant
AtMS1	sp|P34221|PP2C3_YEAST	PP2C3_YEAST	-0.939354	0.0623583	Not Significant
AtMS1	sp|P34222|PTH2_YEAST	PTH2_YEAST	0.344133	0.386571	Not Significant
AtMS1	sp|P34223|UBX1_YEAST	UBX1_YEAST	0.476446	0.513823	Not Significant
AtMS1	sp|P34227|PRX1_YEAST	PRX1_YEAST	0.174091	0.0863583	Not Significant
AtMS1	sp|P34240|ZRT3_YEAST	ZRT3_YEAST	-1.45772	0.000477992	Not Significant
AtMS1	sp|P34248|YKK0_YEAST	YKK0_YEAST	-1.82992	0.0450923	Not Significant
AtMS1	sp|P34730|BMH2_YEAST	BMH2_YEAST	0.0257131	0.800451	Not Significant
AtMS1	sp|P34760|TSA1_YEAST	TSA1_YEAST	-0.016104	0.80375	Not Significant
AtMS1	sp|P35176|CYPD_YEAST	CYPD_YEAST	0.257519	0.0177121	Not Significant
AtMS1	sp|P35179|SC61G_YEAST	SC61G_YEAST	0.0095287	0.866841	Not Significant
AtMS1	sp|P35180|TOM20_YEAST	TOM20_YEAST	-0.412501	0.066869	Not Significant
AtMS1	sp|P35184|SQT1_YEAST	SQT1_YEAST	0.132236	0.141343	Not Significant
AtMS1	sp|P35189|TAF14_YEAST	TAF14_YEAST	-0.0256273	0.787503	Not Significant
AtMS1	sp|P35191|MDJ1_YEAST	MDJ1_YEAST	0.373224	0.00595064	Not Significant
AtMS1	sp|P35197|GCS1_YEAST	GCS1_YEAST	-0.268067	0.0304946	Not Significant
AtMS1	sp|P35202|THI80_YEAST	THI80_YEAST	-0.752328	0.0365821	Not Significant
AtMS1	sp|P35691|TCTP_YEAST	TCTP_YEAST	-0.0147396	0.758852	Not Significant
AtMS1	sp|P35719|MRP8_YEAST	MRP8_YEAST	0.625954	0.00161443	Not Significant
AtMS1	sp|P35723|YET1_YEAST	YET1_YEAST	0.404414	0.00620543	Not Significant
AtMS1	sp|P35732|DEF1_YEAST	DEF1_YEAST	0.221134	0.0812513	Not Significant
AtMS1	sp|P35842|PPAB_YEAST	PPAB_YEAST	-1.21652	1.09382e-05	Not Significant
AtMS1	sp|P35844|KES1_YEAST	KES1_YEAST	-0.155348	0.00100201	Not Significant
AtMS1	sp|P36006|MYO3_YEAST	MYO3_YEAST	0.448262	0.0333103	Not Significant
AtMS1	sp|P36007|LTHAD_YEAST	LTHAD_YEAST	0.0686639	0.502238	Not Significant
AtMS1	sp|P36008|EF1G2_YEAST	EF1G2_YEAST	-0.362242	0.00174554	Not Significant
AtMS1	sp|P36010|NDK_YEAST	NDK_YEAST	0.163482	0.127985	Not Significant
AtMS1	sp|P36013|MAOM_YEAST	MAOM_YEAST	-0.283785	0.0140126	Not Significant
AtMS1	sp|P36015|YKT6_YEAST	YKT6_YEAST	-0.236156	1.79449e-05	Not Significant
AtMS1	sp|P36016|LHS1_YEAST	LHS1_YEAST	0		Not Significant
AtMS1	sp|P36017|VPS21_YEAST	VPS21_YEAST	0.194428	0.0329371	Not Significant
AtMS1	sp|P36018|YPT52_YEAST	YPT52_YEAST	-0.0879469	0.188637	Not Significant
AtMS1	sp|P36036|YRA2_YEAST	YRA2_YEAST	0.115726	0.548122	Not Significant
AtMS1	sp|P36037|DOA1_YEAST	DOA1_YEAST	1.00596	0.000349201	Not Significant
AtMS1	sp|P36047|SDS22_YEAST	SDS22_YEAST	0.220509	0.172136	Not Significant
AtMS1	sp|P36049|EBP2_YEAST	EBP2_YEAST	0.255427	0.574068	Not Significant
AtMS1	sp|P36057|SRPB_YEAST	SRPB_YEAST	-1.47471	0.446113	Not Significant
AtMS1	sp|P36059|NNRD_YEAST	NNRD_YEAST	0.133948	0.626387	Not Significant
AtMS1	sp|P36060|MCR1_YEAST	MCR1_YEAST	-0.0530156	0.638726	Not Significant
AtMS1	sp|P36068|SHE2_YEAST	SHE2_YEAST	0.0974065	0.397584	Not Significant
AtMS1	sp|P36069|PMU1_YEAST	PMU1_YEAST	-1.44497	0.0286855	Not Significant
AtMS1	sp|P36081|PSG1_YEAST	PSG1_YEAST	-0.00845115	0.905078	Not Significant
AtMS1	sp|P36088|FRMSR_YEAST	FRMSR_YEAST	1.34426	0.00207014	Not Significant
AtMS1	sp|P36091|DCW1_YEAST	DCW1_YEAST	0.742014	0.0802504	Not Significant
AtMS1	sp|P36101|TCD2_YEAST	TCD2_YEAST	-0.310123	0.463663	Not Significant
AtMS1	sp|P36105|RL14A_YEAST	RL14A_YEAST	-0.210276	3.37316e-05	Not Significant
AtMS1	sp|P36112|MIC60_YEAST	MIC60_YEAST	0.208915	0.155348	Not Significant
AtMS1	sp|P36114|YKR18_YEAST	YKR18_YEAST	0.0467989	0.701202	Not Significant
AtMS1	sp|P36132|KAE1_YEAST	KAE1_YEAST	0		Not Significant
AtMS1	sp|P36135|UTH1_YEAST	UTH1_YEAST	0.958907	0.104119	Not Significant
AtMS1	sp|P36136|SHB17_YEAST	SHB17_YEAST	-0.0650262	0.122762	Not Significant
AtMS1	sp|P36139|PET10_YEAST	PET10_YEAST	0.343724	0.135847	Not Significant
AtMS1	sp|P36141|FMP46_YEAST	FMP46_YEAST	0		Not Significant
AtMS1	sp|P36147|PAM17_YEAST	PAM17_YEAST	0.0301597	0.869491	Not Significant
AtMS1	sp|P36150|SUMT_YEAST	SUMT_YEAST	1.21603	0.000891442	Not Significant
AtMS1	sp|P36151|YK50_YEAST	YK50_YEAST	-0.242123	0.0727722	Not Significant
AtMS1	sp|P36152|DRE2_YEAST	DRE2_YEAST	-1.1507	0.0353636	Not Significant
AtMS1	sp|P36154|AIM29_YEAST	AIM29_YEAST	0.00439331	0.961341	Not Significant
AtMS1	sp|P36156|GTO2_YEAST	GTO2_YEAST	-0.0663235	0.795308	Not Significant
AtMS1	sp|P36160|RPF2_YEAST	RPF2_YEAST	0.113262	0.413543	Not Significant
AtMS1	sp|P36161|NU133_YEAST	NU133_YEAST	38.4053	0.325053	Not Significant
AtMS1	sp|P36421|SYYC_YEAST	SYYC_YEAST	-0.392183	7.24316e-08	Not Significant
AtMS1	sp|P36525|RM24_YEAST	RM24_YEAST	37.2027	0.325053	Not Significant
AtMS1	sp|P36775|LONM_YEAST	LONM_YEAST	0.376694	0.238874	Not Significant
AtMS1	sp|P36973|APT2_YEAST	APT2_YEAST	0.875708	7.6391e-05	Not Significant
AtMS1	sp|P37012|PGM2_YEAST	PGM2_YEAST	0.115305	0.467841	Not Significant
AtMS1	sp|P37262|SOL2_YEAST	SOL2_YEAST	0.061641	0.494528	Not Significant
AtMS1	sp|P37291|GLYC_YEAST	GLYC_YEAST	0.0444831	0.612911	Not Significant
AtMS1	sp|P37292|GLYM_YEAST	GLYM_YEAST	-0.200396	0.000484804	Not Significant
AtMS1	sp|P37299|QCR10_YEAST	QCR10_YEAST	0.49686	0.0224159	Not Significant
AtMS1	sp|P37302|APE3_YEAST	APE3_YEAST	-0.223413	0.000140664	Not Significant
AtMS1	sp|P37303|GLY1_YEAST	GLY1_YEAST	-0.450546	0.000136545	Not Significant
AtMS1	sp|P37898|AAP1_YEAST	AAP1_YEAST	0.0701789	0.333157	Not Significant
AtMS1	sp|P38009|PUR92_YEAST	PUR92_YEAST	0.0172263	0.874153	Not Significant
AtMS1	sp|P38011|GBLP_YEAST	GBLP_YEAST	-0.196843	3.56451e-05	Not Significant
AtMS1	sp|P38013|AHP1_YEAST	AHP1_YEAST	0.493136	0.000306272	Not Significant
AtMS1	sp|P38061|RL32_YEAST	RL32_YEAST	-0.219591	0.0112319	Not Significant
AtMS1	sp|P38066|RIB1_YEAST	RIB1_YEAST	0		Not Significant
AtMS1	sp|P38067|UGA2_YEAST	UGA2_YEAST	0.0889027	0.583085	Not Significant
AtMS1	sp|P38071|ETR1_YEAST	ETR1_YEAST	-0.034079	0.62981	Not Significant
AtMS1	sp|P38074|HMT1_YEAST	HMT1_YEAST	-0.137781	0.0835019	Not Significant
AtMS1	sp|P38075|PDX3_YEAST	PDX3_YEAST	-0.0532299	0.397081	Not Significant
AtMS1	sp|P38077|ATPG_YEAST	ATPG_YEAST	-0.0348867	0.806729	Not Significant
AtMS1	sp|P38079|YRO2_YEAST	YRO2_YEAST	1.40764	0.00107079	Not Significant
AtMS1	sp|P38080|AKL1_YEAST	AKL1_YEAST	1.26577	0.316054	Not Significant
AtMS1	sp|P38081|YBQ6_YEAST	YBQ6_YEAST	0.250464	0.103139	Not Significant
AtMS1	sp|P38088|SYG_YEAST	SYG_YEAST	-0.129019	0.000899848	Not Significant
AtMS1	sp|P38113|ADH5_YEAST	ADH5_YEAST	-0.375769	0.00362323	Not Significant
AtMS1	sp|P38115|ARA1_YEAST	ARA1_YEAST	-0.119522	0.217114	Not Significant
AtMS1	sp|P38116|ARL1_YEAST	ARL1_YEAST	-0.523297	9.51644e-09	Not Significant
AtMS1	sp|P38120|RT09_YEAST	RT09_YEAST	-0.45822	0.0626088	Not Significant
AtMS1	sp|P38129|TAF5_YEAST	TAF5_YEAST	-0.891827	0.0750536	Not Significant
AtMS1	sp|P38130|KTR3_YEAST	KTR3_YEAST	-0.159414	0.420875	Not Significant
AtMS1	sp|P38131|KTR4_YEAST	KTR4_YEAST	-0.358686	0.186467	Not Significant
AtMS1	sp|P38132|MCM7_YEAST	MCM7_YEAST	-0.0485055	0.792111	Not Significant
AtMS1	sp|P38137|FAT2_YEAST	FAT2_YEAST	0.217974	0.309518	Not Significant
AtMS1	sp|P38143|GPX2_YEAST	GPX2_YEAST	0.0222643	0.768452	Not Significant
AtMS1	sp|P38144|ISW1_YEAST	ISW1_YEAST	-0.0767698	0.952725	Not Significant
AtMS1	sp|P38145|RISA_YEAST	RISA_YEAST	-0.0500877	0.654814	Not Significant
AtMS1	sp|P38149|DUG2_YEAST	DUG2_YEAST	-0.154143	0.64334	Not Significant
AtMS1	sp|P38152|TXTP_YEAST	TXTP_YEAST	-0.754197	0.422077	Not Significant
AtMS1	sp|P38153|AP3M_YEAST	AP3M_YEAST	0.58869	0.402923	Not Significant
AtMS1	sp|P38169|KMO_YEAST	KMO_YEAST	-0.450057	0.120649	Not Significant
AtMS1	sp|P38174|MAP2_YEAST	MAP2_YEAST	-0.286019	0.0310681	Not Significant
AtMS1	sp|P38197|PLPHP_YEAST	PLPHP_YEAST	-0.105738	0.193349	Not Significant
AtMS1	sp|P38199|HEK2_YEAST	HEK2_YEAST	-0.307765	0.0155045	Not Significant
AtMS1	sp|P38203|LSM2_YEAST	LSM2_YEAST	0.420542	0.0464603	Not Significant
AtMS1	sp|P38205|NCL1_YEAST	NCL1_YEAST	0.0377143	0.625185	Not Significant
AtMS1	sp|P38208|POP8_YEAST	POP8_YEAST	-0.718723	0.536203	Not Significant
AtMS1	sp|P38216|YBM6_YEAST	YBM6_YEAST	-0.0480904	0.910297	Not Significant
AtMS1	sp|P38217|IMB2_YEAST	IMB2_YEAST	0.724363	0.153401	Not Significant
AtMS1	sp|P38218|POA1_YEAST	POA1_YEAST	0.099061	0.875684	Not Significant
AtMS1	sp|P38219|OLA1_YEAST	OLA1_YEAST	-0.337173	0.000410873	Not Significant
AtMS1	sp|P38221|CDS1_YEAST	CDS1_YEAST	0.495598	0.158964	Not Significant
AtMS1	sp|P38225|FAT1_YEAST	FAT1_YEAST	-0.014944	0.956522	Not Significant
AtMS1	sp|P38230|QOR_YEAST	QOR_YEAST	-0.475366	0.0239484	Not Significant
AtMS1	sp|P38234|RFS1_YEAST	RFS1_YEAST	-0.0483705	0.539613	Not Significant
AtMS1	sp|P38235|YBQ3_YEAST	YBQ3_YEAST	0.577793	0.0354364	Not Significant
AtMS1	sp|P38248|ECM33_YEAST	ECM33_YEAST	-0.272792	0.0129664	Not Significant
AtMS1	sp|P38249|EIF3A_YEAST	EIF3A_YEAST	0.0951494	0.0253216	Not Significant
AtMS1	sp|P38251|RFC5_YEAST	RFC5_YEAST	0.25832	0.0558604	Not Significant
AtMS1	sp|P38260|FES1_YEAST	FES1_YEAST	-0.293689	0.115389	Not Significant
AtMS1	sp|P38264|PHO88_YEAST	PHO88_YEAST	-0.50848	0.000649013	Not Significant
AtMS1	sp|P38286|MKAR_YEAST	MKAR_YEAST	-0.0808854	0.451961	Not Significant
AtMS1	sp|P38288|TOS1_YEAST	TOS1_YEAST	0.916858	0.027157	Not Significant
AtMS1	sp|P38295|MCFS2_YEAST	MCFS2_YEAST	-0.107349	0.151525	Not Significant
AtMS1	sp|P38314|SDS24_YEAST	SDS24_YEAST	-0.0393694	0.839088	Not Significant
AtMS1	sp|P38323|CLPX_YEAST	CLPX_YEAST	0.420234	0.637125	Not Significant
AtMS1	sp|P38333|ENP1_YEAST	ENP1_YEAST	0.0138878	0.972984	Not Significant
AtMS1	sp|P38348|HSM3_YEAST	HSM3_YEAST	-0.208502	0.309414	Not Significant
AtMS1	sp|P38349|UBX7_YEAST	UBX7_YEAST	-1.46134	0.0639129	Not Significant
AtMS1	sp|P38353|SSH1_YEAST	SSH1_YEAST	0.332001	0.08695	Not Significant
AtMS1	sp|P38355|YB8B_YEAST	YB8B_YEAST	-0.787633	0.0142787	Not Significant
AtMS1	sp|P38359|SUL1_YEAST	SUL1_YEAST	39.0852	0.161177	Not Significant
AtMS1	sp|P38426|TPS3_YEAST	TPS3_YEAST	0.353242	0.0102036	Not Significant
AtMS1	sp|P38427|TSL1_YEAST	TSL1_YEAST	0.65155	0.00428368	Not Significant
AtMS1	sp|P38431|IF5_YEAST	IF5_YEAST	-0.236566	8.20679e-07	Not Significant
AtMS1	sp|P38523|GRPE_YEAST	GRPE_YEAST	0.182406	0.243675	Not Significant
AtMS1	sp|P38555|YPT31_YEAST	YPT31_YEAST	-0.0115292	0.831783	Not Significant
AtMS1	sp|P38615|RIM11_YEAST	RIM11_YEAST	0.577172	0.132106	Not Significant
AtMS1	sp|P38616|YGP1_YEAST	YGP1_YEAST	0.960813	0.0358222	Not Significant
AtMS1	sp|P38620|KPR2_YEAST	KPR2_YEAST	-0.196266	0.0647694	Not Significant
AtMS1	sp|P38623|RCK2_YEAST	RCK2_YEAST	1.14777	0.00193237	Not Significant
AtMS1	sp|P38624|PSB1_YEAST	PSB1_YEAST	0.109368	0.112972	Not Significant
AtMS1	sp|P38625|GUAA_YEAST	GUAA_YEAST	-0.239523	0.0303617	Not Significant
AtMS1	sp|P38626|NCB5R_YEAST	NCB5R_YEAST	-0.0557668	0.361565	Not Significant
AtMS1	sp|P38627|URA8_YEAST	URA8_YEAST	-0.0764419	0.497401	Not Significant
AtMS1	sp|P38628|AGM1_YEAST	AGM1_YEAST	-0.127239	0.365814	Not Significant
AtMS1	sp|P38629|RFC3_YEAST	RFC3_YEAST	-1.02371	0.0185767	Not Significant
AtMS1	sp|P38631|FKS1_YEAST	FKS1_YEAST	0.33561	0.000355119	Not Significant
AtMS1	sp|P38635|HIS9_YEAST	HIS9_YEAST	0.900262	0.311166	Not Significant
AtMS1	sp|P38688|SRP72_YEAST	SRP72_YEAST	0.0300021	0.965068	Not Significant
AtMS1	sp|P38689|KPR3_YEAST	KPR3_YEAST	-0.129223	0.0143456	Not Significant
AtMS1	sp|P38693|PPAC_YEAST	PPAC_YEAST	-3.38966	0.126366	Not Significant
AtMS1	sp|P38694|MSC7_YEAST	MSC7_YEAST	0.255913	0.490113	Not Significant
AtMS1	sp|P38697|IMDH2_YEAST	IMDH2_YEAST	-1.78811	0.0125202	Not Significant
AtMS1	sp|P38698|PPX1_YEAST	PPX1_YEAST	-0.265329	0.00722631	Not Significant
AtMS1	sp|P38701|RS20_YEAST	RS20_YEAST	-0.00517226	0.926523	Not Significant
AtMS1	sp|P38707|SYNC_YEAST	SYNC_YEAST	0.0371569	0.381431	Not Significant
AtMS1	sp|P38708|YHI0_YEAST	YHI0_YEAST	0.270693	1.05378e-07	Not Significant
AtMS1	sp|P38710|INM1_YEAST	INM1_YEAST	-1.11396	0.0306318	Not Significant
AtMS1	sp|P38711|RS27B_YEAST	RS27B_YEAST	-0.301756	3.78771e-05	Not Significant
AtMS1	sp|P38712|RRP3_YEAST	RRP3_YEAST	-0.192669	0.3956	Not Significant
AtMS1	sp|P38715|GRE3_YEAST	GRE3_YEAST	-0.102903	0.280915	Not Significant
AtMS1	sp|P38716|YHR2_YEAST	YHR2_YEAST	0.525282	0.000661054	Not Significant
AtMS1	sp|P38719|DBP8_YEAST	DBP8_YEAST	-0.36555	0.527237	Not Significant
AtMS1	sp|P38720|6PGD1_YEAST	6PGD1_YEAST	0.488058	0.00136212	Not Significant
AtMS1	sp|P38732|EFM1_YEAST	EFM1_YEAST	-0.154788	0.450268	Not Significant
AtMS1	sp|P38736|GOSR1_YEAST	GOSR1_YEAST	-0.429478	0.121621	Not Significant
AtMS1	sp|P38754|RL14B_YEAST	RL14B_YEAST	-0.0979644	0.782721	Not Significant
AtMS1	sp|P38755|OSH7_YEAST	OSH7_YEAST	-0.314854	0.00350695	Not Significant
AtMS1	sp|P38756|TCD1_YEAST	TCD1_YEAST	0		Not Significant
AtMS1	sp|P38759|VPS29_YEAST	VPS29_YEAST	-0.5886	0.00263057	Not Significant
AtMS1	sp|P38764|RPN1_YEAST	RPN1_YEAST	-0.312112	5.06948e-07	Not Significant
AtMS1	sp|P38765|YHI9_YEAST	YHI9_YEAST	-0.464825	6.18271e-05	Not Significant
AtMS1	sp|P38773|DOG2_YEAST	DOG2_YEAST	-0.3953	0.00370052	Not Significant
AtMS1	sp|P38777|FSH1_YEAST	FSH1_YEAST	-0.598225	0.0170387	Not Significant
AtMS1	sp|P38779|CIC1_YEAST	CIC1_YEAST	-0.481432	0.00646085	Not Significant
AtMS1	sp|P38784|VMA22_YEAST	VMA22_YEAST	0.291672	0.45806	Not Significant
AtMS1	sp|P38786|RPP1_YEAST	RPP1_YEAST	0.286045	0.659613	Not Significant
AtMS1	sp|P38787|PANE_YEAST	PANE_YEAST	-0.174673	0.00485771	Not Significant
AtMS1	sp|P38788|SSZ1_YEAST	SSZ1_YEAST	-0.172076	1.57783e-05	Not Significant
AtMS1	sp|P38791|DHYS_YEAST	DHYS_YEAST	-0.284088	0.00093981	Not Significant
AtMS1	sp|P38792|RRP4_YEAST	RRP4_YEAST	0.358745	0.137453	Not Significant
AtMS1	sp|P38795|NADE_YEAST	NADE_YEAST	0.0930687	0.459968	Not Significant
AtMS1	sp|P38797|PP2C7_YEAST	PP2C7_YEAST	-0.659938	0.169557	Not Significant
AtMS1	sp|P38801|LRP1_YEAST	LRP1_YEAST	-40.1424	0.139579	Not Significant
AtMS1	sp|P38804|SDO1L_YEAST	SDO1L_YEAST	0.462745	0.145164	Not Significant
AtMS1	sp|P38805|RPF1_YEAST	RPF1_YEAST	-1.15037	0.232863	Not Significant
AtMS1	sp|P38810|SFB3_YEAST	SFB3_YEAST	0.160324	0.293362	Not Significant
AtMS1	sp|P38817|GGA2_YEAST	GGA2_YEAST	0.0991983	0.550572	Not Significant
AtMS1	sp|P38821|DNPEP_YEAST	DNPEP_YEAST	-0.174925	0.351957	Not Significant
AtMS1	sp|P38828|LSM12_YEAST	LSM12_YEAST	-0.53832	0.0166234	Not Significant
AtMS1	sp|P38833|YHS7_YEAST	YHS7_YEAST	-0.149568	0.741494	Not Significant
AtMS1	sp|P38836|ECM14_YEAST	ECM14_YEAST	-0.267021	0.334293	Not Significant
AtMS1	sp|P38840|ARO9_YEAST	ARO9_YEAST	-0.725608	0.00140914	Not Significant
AtMS1	sp|P38845|CRP1_YEAST	CRP1_YEAST	0.142012	0.462939	Not Significant
AtMS1	sp|P38858|SOL3_YEAST	SOL3_YEAST	0.00623784	0.93749	Not Significant
AtMS1	sp|P38861|NMD3_YEAST	NMD3_YEAST	0.0127421	0.931119	Not Significant
AtMS1	sp|P38874|ELP5_YEAST	ELP5_YEAST	0		Not Significant
AtMS1	sp|P38879|NACA_YEAST	NACA_YEAST	0.236397	0.004105	Not Significant
AtMS1	sp|P38882|UTP9_YEAST	UTP9_YEAST	-0.611098	0.291049	Not Significant
AtMS1	sp|P38884|AIM18_YEAST	AIM18_YEAST	0		Not Significant
AtMS1	sp|P38885|AIM46_YEAST	AIM46_YEAST	0.320816	0.14544	Not Significant
AtMS1	sp|P38886|RPN10_YEAST	RPN10_YEAST	-0.130994	0.0454556	Not Significant
AtMS1	sp|P38891|BCA1_YEAST	BCA1_YEAST	-0.215584	0.0111611	Not Significant
AtMS1	sp|P38892|CRG1_YEAST	CRG1_YEAST	-0.0764689	0.85375	Not Significant
AtMS1	sp|P38902|RPB11_YEAST	RPB11_YEAST	0.110939	0.410441	Not Significant
AtMS1	sp|P38903|2A5D_YEAST	2A5D_YEAST	0.196661	0.459995	Not Significant
AtMS1	sp|P38910|CH10_YEAST	CH10_YEAST	0.35467	0.000140405	Not Significant
AtMS1	sp|P38911|FKBP3_YEAST	FKBP3_YEAST	-0.41285	9.0807e-06	Not Significant
AtMS1	sp|P38912|IF1A_YEAST	IF1A_YEAST	-0.0293992	0.629591	Not Significant
AtMS1	sp|P38922|HRB1_YEAST	HRB1_YEAST	-0.882498	0.0566757	Not Significant
AtMS1	sp|P38930|CSK2C_YEAST	CSK2C_YEAST	-0.107451	0.708219	Not Significant
AtMS1	sp|P38934|BFR1_YEAST	BFR1_YEAST	0.010736	0.905793	Not Significant
AtMS1	sp|P38966|VTC5_YEAST	VTC5_YEAST	0.204068	0.749526	Not Significant
AtMS1	sp|P38968|SEC31_YEAST	SEC31_YEAST	0.383214	0.00173395	Not Significant
AtMS1	sp|P38972|PUR4_YEAST	PUR4_YEAST	0.029569	0.70756	Not Significant
AtMS1	sp|P38985|SRP14_YEAST	SRP14_YEAST	-0.450065	0.104454	Not Significant
AtMS1	sp|P38986|ASPG1_YEAST	ASPG1_YEAST	-0.201297	0.00800623	Not Significant
AtMS1	sp|P38988|GGC1_YEAST	GGC1_YEAST	-0.207046	0.00562676	Not Significant
AtMS1	sp|P38993|FET3_YEAST	FET3_YEAST	-0.390674	0.153981	Not Significant
AtMS1	sp|P38996|NAB3_YEAST	NAB3_YEAST	0.0413784	0.850683	Not Significant
AtMS1	sp|P38998|LYS1_YEAST	LYS1_YEAST	-0.509233	0.000328494	Not Significant
AtMS1	sp|P38999|LYS9_YEAST	LYS9_YEAST	-0.179271	0.106896	Not Significant
AtMS1	sp|P39004|HXT7_YEAST	HXT7_YEAST	0.283247	0.525842	Not Significant
AtMS1	sp|P39005|KRE9_YEAST	KRE9_YEAST	0.355121	0.110521	Not Significant
AtMS1	sp|P39006|PSD1_YEAST	PSD1_YEAST	44.385	0.0834854	Not Significant
AtMS1	sp|P39013|END3_YEAST	END3_YEAST	-0.183298	0.098662	Not Significant
AtMS1	sp|P39015|STM1_YEAST	STM1_YEAST	-0.293751	1.7881e-06	Not Significant
AtMS1	sp|P39076|TCPB_YEAST	TCPB_YEAST	-0.214261	0.0101198	Not Significant
AtMS1	sp|P39077|TCPG_YEAST	TCPG_YEAST	-0.319629	0.000618651	Not Significant
AtMS1	sp|P39078|TCPD_YEAST	TCPD_YEAST	-0.116846	0.0386753	Not Significant
AtMS1	sp|P39079|TCPZ_YEAST	TCPZ_YEAST	-0.162335	0.151284	Not Significant
AtMS1	sp|P39101|CAJ1_YEAST	CAJ1_YEAST	-0.747189	0.00121664	Not Significant
AtMS1	sp|P39106|MNN1_YEAST	MNN1_YEAST	-0.155607	0.884398	Not Significant
AtMS1	sp|P39107|MNN9_YEAST	MNN9_YEAST	0.0136284	0.920192	Not Significant
AtMS1	sp|P39111|VATF_YEAST	VATF_YEAST	0.0908824	0.187957	Not Significant
AtMS1	sp|P39516|RS14B_YEAST	RS14B_YEAST	-0.162661	0.000449215	Not Significant
AtMS1	sp|P39517|DHH1_YEAST	DHH1_YEAST	-0.18091	0.00322245	Not Significant
AtMS1	sp|P39522|ILV3_YEAST	ILV3_YEAST	-0.216769	0.025643	Not Significant
AtMS1	sp|P39533|ACON2_YEAST	ACON2_YEAST	0.0468056	0.686349	Not Significant
AtMS1	sp|P39543|SOP4_YEAST	SOP4_YEAST	-1.32702	0.0169723	Not Significant
AtMS1	sp|P39676|FHP_YEAST	FHP_YEAST	-1.0189	6.08862e-05	Not Significant
AtMS1	sp|P39683|NPT1_YEAST	NPT1_YEAST	0.086007	0.207781	Not Significant
AtMS1	sp|P39685|PO152_YEAST	PO152_YEAST	0		Not Significant
AtMS1	sp|P39692|MET10_YEAST	MET10_YEAST	0.46488	3.93066e-05	Not Significant
AtMS1	sp|P39704|ERP2_YEAST	ERP2_YEAST	-0.523463	8.24088e-05	Not Significant
AtMS1	sp|P39714|BDH1_YEAST	BDH1_YEAST	-0.119355	0.524721	Not Significant
AtMS1	sp|P39715|ECM1_YEAST	ECM1_YEAST	-1.10736	0.504357	Not Significant
AtMS1	sp|P39721|AIM2_YEAST	AIM2_YEAST	-0.950801	0.00546605	Not Significant
AtMS1	sp|P39726|GCSH_YEAST	GCSH_YEAST	0.44545	0.00531111	Not Significant
AtMS1	sp|P39727|ERV46_YEAST	ERV46_YEAST	-1.15361	8.5699e-05	Not Significant
AtMS1	sp|P39729|RBG1_YEAST	RBG1_YEAST	-0.363068	0.0119855	Not Significant
AtMS1	sp|P39730|IF2P_YEAST	IF2P_YEAST	-0.0232104	0.781784	Not Significant
AtMS1	sp|P39743|RV167_YEAST	RV167_YEAST	0.0412979	0.622284	Not Significant
AtMS1	sp|P39744|NOC2_YEAST	NOC2_YEAST	0.495279	0.136722	Not Significant
AtMS1	sp|P39925|AFG3_YEAST	AFG3_YEAST	0		Not Significant
AtMS1	sp|P39926|SSO2_YEAST	SSO2_YEAST	-0.251129	0.0786953	Not Significant
AtMS1	sp|P39929|SNF7_YEAST	SNF7_YEAST	1.65663	0.136217	Not Significant
AtMS1	sp|P39935|IF4F1_YEAST	IF4F1_YEAST	0.0747976	0.761946	Not Significant
AtMS1	sp|P39938|RS26A_YEAST	RS26A_YEAST	-0.236885	0.000406648	Not Significant
AtMS1	sp|P39940|RSP5_YEAST	RSP5_YEAST	0.194946	0.126491	Not Significant
AtMS1	sp|P39954|SAHH_YEAST	SAHH_YEAST	0.459231	0.000101149	Not Significant
AtMS1	sp|P39958|GDI1_YEAST	GDI1_YEAST	-0.170627	0.0135951	Not Significant
AtMS1	sp|P39960|BEM2_YEAST	BEM2_YEAST	42.0563	0.325053	Not Significant
AtMS1	sp|P39966|PP2C2_YEAST	PP2C2_YEAST	-0.0639736	0.341912	Not Significant
AtMS1	sp|P39968|VAC8_YEAST	VAC8_YEAST	0.0695432	0.364541	Not Significant
AtMS1	sp|P39976|DLD3_YEAST	DLD3_YEAST	-0.263101	0.153396	Not Significant
AtMS1	sp|P39979|HPA3_YEAST	HPA3_YEAST	1.8196	0.000542891	Not Significant
AtMS1	sp|P39984|HAT2_YEAST	HAT2_YEAST	1.26649	0.0210058	Not Significant
AtMS1	sp|P39985|DPO5_YEAST	DPO5_YEAST	-40.9791	0.167483	Not Significant
AtMS1	sp|P39986|SPF1_YEAST	SPF1_YEAST	0.822839	2.15647e-05	Not Significant
AtMS1	sp|P39990|SNU13_YEAST	SNU13_YEAST	-0.307051	0.00057945	Not Significant
AtMS1	sp|P39993|GEA2_YEAST	GEA2_YEAST	-0.0748439	0.786463	Not Significant
AtMS1	sp|P39998|EDC3_YEAST	EDC3_YEAST	-0.479731	0.281787	Not Significant
AtMS1	sp|P40007|NOP16_YEAST	NOP16_YEAST	0		Not Significant
AtMS1	sp|P40008|FMP52_YEAST	FMP52_YEAST	0.116921	0.270985	Not Significant
AtMS1	sp|P40010|NUG1_YEAST	NUG1_YEAST	-0.340037	0.187007	Not Significant
AtMS1	sp|P40016|RPN3_YEAST	RPN3_YEAST	-0.0764108	0.606526	Not Significant
AtMS1	sp|P40018|RSMB_YEAST	RSMB_YEAST	-0.0971445	0.452736	Not Significant
AtMS1	sp|P40024|ARB1_YEAST	ARB1_YEAST	-0.122328	0.0510396	Not Significant
AtMS1	sp|P40029|MSRA_YEAST	MSRA_YEAST	0.115171	0.242016	Not Significant
AtMS1	sp|P40030|ERG28_YEAST	ERG28_YEAST	-2.45959	0.150085	Not Significant
AtMS1	sp|P40032|TPA1_YEAST	TPA1_YEAST	0.0176136	0.9077	Not Significant
AtMS1	sp|P40033|RSM18_YEAST	RSM18_YEAST	-0.151462	0.727868	Not Significant
AtMS1	sp|P40035|PIC2_YEAST	PIC2_YEAST	0.700064	0.297514	Not Significant
AtMS1	sp|P40037|HMF1_YEAST	HMF1_YEAST	0.465035	0.000774544	Not Significant
AtMS1	sp|P40040|THO1_YEAST	THO1_YEAST	0.133015	0.550542	Not Significant
AtMS1	sp|P40043|RGI1_YEAST	RGI1_YEAST	-1.05361	0.000784641	Not Significant
AtMS1	sp|P40046|VTC1_YEAST	VTC1_YEAST	-1.1895	0.000442658	Not Significant
AtMS1	sp|P40047|ALDH5_YEAST	ALDH5_YEAST	-0.46158	0.000297773	Not Significant
AtMS1	sp|P40053|AIM9_YEAST	AIM9_YEAST	-0.365268	0.411031	Not Significant
AtMS1	sp|P40054|SERA_YEAST	SERA_YEAST	-0.684433	0.00757288	Not Significant
AtMS1	sp|P40056|GET2_YEAST	GET2_YEAST	0.270577	0.0264451	Not Significant
AtMS1	sp|P40069|IMB4_YEAST	IMB4_YEAST	-0.0174178	0.708085	Not Significant
AtMS1	sp|P40070|LSM4_YEAST	LSM4_YEAST	0.237401	0.293015	Not Significant
AtMS1	sp|P40075|SCS2_YEAST	SCS2_YEAST	-0.266616	6.59426e-06	Not Significant
AtMS1	sp|P40078|NSA2_YEAST	NSA2_YEAST	-0.381261	0.400027	Not Significant
AtMS1	sp|P40081|MGDP1_YEAST	MGDP1_YEAST	0.621606	0.00327659	Not Significant
AtMS1	sp|P40087|DDI1_YEAST	DDI1_YEAST	-1.65741	0.202174	Not Significant
AtMS1	sp|P40088|FTR1_YEAST	FTR1_YEAST	-0.856858	0.345348	Not Significant
AtMS1	sp|P40089|LSM5_YEAST	LSM5_YEAST	0.525877	0.00428348	Not Significant
AtMS1	sp|P40093|YEY6_YEAST	YEY6_YEAST	-0.625319	0.000564117	Not Significant
AtMS1	sp|P40099|FTHC_YEAST	FTHC_YEAST	0.30459	0.616577	Not Significant
AtMS1	sp|P40106|GPP2_YEAST	GPP2_YEAST	-0.22634	0.0684231	Not Significant
AtMS1	sp|P40150|SSB2_YEAST	SSB2_YEAST	-0.0305562	0.433017	Not Significant
AtMS1	sp|P40159|YNU8_YEAST	YNU8_YEAST	0.490201	0.00241388	Not Significant
AtMS1	sp|P40160|RIO2_YEAST	RIO2_YEAST	2.04627	0.0510206	Not Significant
AtMS1	sp|P40161|RT106_YEAST	RT106_YEAST	-1.23389	0.199003	Not Significant
AtMS1	sp|P40165|NNRE_YEAST	NNRE_YEAST	0.0769132	0.709015	Not Significant
AtMS1	sp|P40185|MMF1_YEAST	MMF1_YEAST	0.140481	0.100009	Not Significant
AtMS1	sp|P40202|CCS1_YEAST	CCS1_YEAST	0.215169	0.0339756	Not Significant
AtMS1	sp|P40212|RL13B_YEAST	RL13B_YEAST	-0.318937	7.65556e-07	Not Significant
AtMS1	sp|P40215|NDH1_YEAST	NDH1_YEAST	0.100454	0.337959	Not Significant
AtMS1	sp|P40217|EIF3I_YEAST	EIF3I_YEAST	-0.525575	1.46159e-05	Not Significant
AtMS1	sp|P40302|PSA6_YEAST	PSA6_YEAST	-0.0462165	0.217098	Not Significant
AtMS1	sp|P40303|PSA4_YEAST	PSA4_YEAST	0.0996855	0.138271	Not Significant
AtMS1	sp|P40312|CYB5_YEAST	CYB5_YEAST	-0.730746	0.021014	Not Significant
AtMS1	sp|P40327|PRS4_YEAST	PRS4_YEAST	-0.36762	0.000237724	Not Significant
AtMS1	sp|P40335|PEP8_YEAST	PEP8_YEAST	0.470045	0.574636	Not Significant
AtMS1	sp|P40339|RFC4_YEAST	RFC4_YEAST	-0.809471	0.0141401	Not Significant
AtMS1	sp|P40347|PPAL_YEAST	PPAL_YEAST	-0.286697	0.238295	Not Significant
AtMS1	sp|P40348|RFC2_YEAST	RFC2_YEAST	-1.21664	0.0365297	Not Significant
AtMS1	sp|P40357|SEC9_YEAST	SEC9_YEAST	0		Not Significant
AtMS1	sp|P40363|SFGH_YEAST	SFGH_YEAST	0.0982461	0.464878	Not Significant
AtMS1	sp|P40364|MPM1_YEAST	MPM1_YEAST	1.02505	0.0390798	Not Significant
AtMS1	sp|P40413|TCPE_YEAST	TCPE_YEAST	-0.190703	0.0473576	Not Significant
AtMS1	sp|P40414|TPM2_YEAST	TPM2_YEAST	0.218839	0.428316	Not Significant
AtMS1	sp|P40422|RPAB4_YEAST	RPAB4_YEAST	-0.562633	3.58055e-08	Not Significant
AtMS1	sp|P40442|CSS1_YEAST	CSS1_YEAST	-0.838086	4.12256e-06	Not Significant
AtMS1	sp|P40450|BNR1_YEAST	BNR1_YEAST	-0.0623556	0.812331	Not Significant
AtMS1	sp|P40452|COA1_YEAST	COA1_YEAST	0.274076	0.390929	Not Significant
AtMS1	sp|P40454|PTPA1_YEAST	PTPA1_YEAST	-0.465276	0.824813	Not Significant
AtMS1	sp|P40462|TM108_YEAST	TM108_YEAST	0.269585	0.00508997	Not Significant
AtMS1	sp|P40469|MET18_YEAST	MET18_YEAST	0.410567	0.403272	Not Significant
AtMS1	sp|P40471|AYR1_YEAST	AYR1_YEAST	-0.0500302	0.501069	Not Significant
AtMS1	sp|P40477|NU159_YEAST	NU159_YEAST	1.68822	8.45459e-06	Not Significant
AtMS1	sp|P40482|SEC24_YEAST	SEC24_YEAST	0.296196	9.40788e-05	Not Significant
AtMS1	sp|P40483|YIK8_YEAST	YIK8_YEAST	1.04912	0.000738681	Not Significant
AtMS1	sp|P40487|DPH1_YEAST	DPH1_YEAST	-1.00788	0.0263124	Not Significant
AtMS1	sp|P40491|FMC1_YEAST	FMC1_YEAST	-0.376483	0.45037	Not Significant
AtMS1	sp|P40495|LYS12_YEAST	LYS12_YEAST	-0.450825	0.000177735	Not Significant
AtMS1	sp|P40498|UTP25_YEAST	UTP25_YEAST	0		Not Significant
AtMS1	sp|P40506|PPCS_YEAST	PPCS_YEAST	-0.819627	1.81082e-05	Not Significant
AtMS1	sp|P40509|COPE_YEAST	COPE_YEAST	-0.126574	0.10475	Not Significant
AtMS1	sp|P40510|SER33_YEAST	SER33_YEAST	0.266518	0.00540553	Not Significant
AtMS1	sp|P40513|MAM33_YEAST	MAM33_YEAST	0.21908	0.632126	Not Significant
AtMS1	sp|P40515|FIS1_YEAST	FIS1_YEAST	0.272996	0.422432	Not Significant
AtMS1	sp|P40516|EFM4_YEAST	EFM4_YEAST	0.496392	0.65333	Not Significant
AtMS1	sp|P40518|ARPC5_YEAST	ARPC5_YEAST	0.0210375	0.877987	Not Significant
AtMS1	sp|P40529|AGE2_YEAST	AGE2_YEAST	0.519991	0.436775	Not Significant
AtMS1	sp|P40531|GVP36_YEAST	GVP36_YEAST	-0.023177	0.681282	Not Significant
AtMS1	sp|P40540|EMC5_YEAST	EMC5_YEAST	-0.0345803	0.979443	Not Significant
AtMS1	sp|P40545|HIS4_YEAST	HIS4_YEAST	-0.333986	0.705845	Not Significant
AtMS1	sp|P40548|SNL1_YEAST	SNL1_YEAST	-0.427724	0.0477376	Not Significant
AtMS1	sp|P40553|DOT5_YEAST	DOT5_YEAST	-0.582413	0.00111028	Not Significant
AtMS1	sp|P40564|DJP1_YEAST	DJP1_YEAST	40.0158	0.0872191	Not Significant
AtMS1	sp|P40579|YIV5_YEAST	YIV5_YEAST	0.247487	0.104501	Not Significant
AtMS1	sp|P40580|BZRD_YEAST	BZRD_YEAST	-0.0877557	0.323245	Not Significant
AtMS1	sp|P40581|GPX3_YEAST	GPX3_YEAST	0.296038	0.00142034	Not Significant
AtMS1	sp|P40582|GST1_YEAST	GST1_YEAST	0.467984	0.0188466	Not Significant
AtMS1	sp|P40693|RLP7_YEAST	RLP7_YEAST	-1.07033	0.0126801	Not Significant
AtMS1	sp|P40825|SYA_YEAST	SYA_YEAST	0.149323	0.0773826	Not Significant
AtMS1	sp|P40858|RN49_YEAST	RN49_YEAST	-0.272874	0.284219	Not Significant
AtMS1	sp|P40893|REE1_YEAST	REE1_YEAST	0.109912	0.173536	Not Significant
AtMS1	sp|P40956|GTS1_YEAST	GTS1_YEAST	-0.295381	0.608523	Not Significant
AtMS1	sp|P40961|PHB1_YEAST	PHB1_YEAST	-0.0601523	0.482558	Not Significant
AtMS1	sp|P40970|LCB2_YEAST	LCB2_YEAST	0.336359	0.0189309	Not Significant
AtMS1	sp|P40989|FKS2_YEAST	FKS2_YEAST	0.805338	0.446454	Not Significant
AtMS1	sp|P40991|NOP2_YEAST	NOP2_YEAST	0.482805	0.000558152	Not Significant
AtMS1	sp|P40994|ARF3_YEAST	ARF3_YEAST	-0.806093	0.0639018	Not Significant
AtMS1	sp|P41056|RL33B_YEAST	RL33B_YEAST	0.380217	0.538895	Not Significant
AtMS1	sp|P41057|RS29A_YEAST	RS29A_YEAST	-0.0856047	0.295718	Not Significant
AtMS1	sp|P41058|RS29B_YEAST	RS29B_YEAST	-0.0223403	0.830733	Not Significant
AtMS1	sp|P41277|GPP1_YEAST	GPP1_YEAST	-0.27836	0.00299538	Not Significant
AtMS1	sp|P41338|ERG10_YEAST	ERG10_YEAST	-0.367349	5.91726e-07	Not Significant
AtMS1	sp|P41543|OST1_YEAST	OST1_YEAST	-0.141316	0.166685	Not Significant
AtMS1	sp|P41805|RL10_YEAST	RL10_YEAST	-0.23573	0.000243043	Not Significant
AtMS1	sp|P41807|VATH_YEAST	VATH_YEAST	-0.188804	0.00517862	Not Significant
AtMS1	sp|P41810|COPB_YEAST	COPB_YEAST	0.267309	7.08033e-05	Not Significant
AtMS1	sp|P41811|COPB2_YEAST	COPB2_YEAST	0.163468	0.00202522	Not Significant
AtMS1	sp|P41818|GLC8_YEAST	GLC8_YEAST	1.13161	0.137784	Not Significant
AtMS1	sp|P41819|DIM1_YEAST	DIM1_YEAST	-0.0519348	0.767826	Not Significant
AtMS1	sp|P41903|PTE1_YEAST	PTE1_YEAST	-0.353272	0.106014	Not Significant
AtMS1	sp|P41911|GPD2_YEAST	GPD2_YEAST	-0.0300048	0.767558	Not Significant
AtMS1	sp|P41920|YRB1_YEAST	YRB1_YEAST	-0.269361	7.33337e-05	Not Significant
AtMS1	sp|P41921|GSHR_YEAST	GSHR_YEAST	0.51771	3.00659e-05	Not Significant
AtMS1	sp|P41940|MPG1_YEAST	MPG1_YEAST	-0.215817	0.00030536	Not Significant
AtMS1	sp|P42826|XKS1_YEAST	XKS1_YEAST	0		Not Significant
AtMS1	sp|P42838|LEM3_YEAST	LEM3_YEAST	1.62101	0.0523802	Not Significant
AtMS1	sp|P42842|EMW1_YEAST	EMW1_YEAST	-0.0434393	0.918722	Not Significant
AtMS1	sp|P42844|ZIM17_YEAST	ZIM17_YEAST	-0.112942	0.840019	Not Significant
AtMS1	sp|P42846|KRI1_YEAST	KRI1_YEAST	-0.0358702	0.931774	Not Significant
AtMS1	sp|P42847|RT18_YEAST	RT18_YEAST	-0.341453	0.146246	Not Significant
AtMS1	sp|P42935|ELP2_YEAST	ELP2_YEAST	0.865025	0.009578	Not Significant
AtMS1	sp|P42940|ETFB_YEAST	ETFB_YEAST	0.0266376	0.796592	Not Significant
AtMS1	sp|P42941|SERB_YEAST	SERB_YEAST	-0.162592	0.753822	Not Significant
AtMS1	sp|P42942|YG4I_YEAST	YG4I_YEAST	-1.55985	0.00127482	Not Significant
AtMS1	sp|P42943|TCPH_YEAST	TCPH_YEAST	-0.268376	2.80327e-06	Not Significant
AtMS1	sp|P42945|UTP10_YEAST	UTP10_YEAST	0.163987	0.238431	Not Significant
AtMS1	sp|P43123|UAP1_YEAST	UAP1_YEAST	-0.146963	0.183754	Not Significant
AtMS1	sp|P43321|SMD3_YEAST	SMD3_YEAST	0.010718	0.955194	Not Significant
AtMS1	sp|P43535|GCN20_YEAST	GCN20_YEAST	-0.0497753	0.535665	Not Significant
AtMS1	sp|P43555|EMP47_YEAST	EMP47_YEAST	-0.526864	1.44441e-05	Not Significant
AtMS1	sp|P43567|AGX1_YEAST	AGX1_YEAST	0.959364	0.369209	Not Significant
AtMS1	sp|P43569|CAF16_YEAST	CAF16_YEAST	-0.0683016	0.168494	Not Significant
AtMS1	sp|P43577|GNA1_YEAST	GNA1_YEAST	-0.248973	0.340883	Not Significant
AtMS1	sp|P43582|WWM1_YEAST	WWM1_YEAST	0.164708	0.461327	Not Significant
AtMS1	sp|P43585|VTC2_YEAST	VTC2_YEAST	-1.2619	2.63632e-07	Not Significant
AtMS1	sp|P43586|LOC1_YEAST	LOC1_YEAST	-0.495861	0.0259755	Not Significant
AtMS1	sp|P43587|YPI1_YEAST	YPI1_YEAST	-1.25555	0.375055	Not Significant
AtMS1	sp|P43588|RPN11_YEAST	RPN11_YEAST	-0.0688577	0.243716	Not Significant
AtMS1	sp|P43590|YFH6_YEAST	YFH6_YEAST	-0.310064	0.0756569	Not Significant
AtMS1	sp|P43593|UBP6_YEAST	UBP6_YEAST	0.073644	0.613615	Not Significant
AtMS1	sp|P43603|LSB3_YEAST	LSB3_YEAST	0.231035	0.00600721	Not Significant
AtMS1	sp|P43609|RSC8_YEAST	RSC8_YEAST	-0.838291	0.00609776	Not Significant
AtMS1	sp|P43613|ERJ5_YEAST	ERJ5_YEAST	-2.25766	0.208726	Not Significant
AtMS1	sp|P43616|DUG1_YEAST	DUG1_YEAST	0.0350322	0.488014	Not Significant
AtMS1	sp|P43619|NADC_YEAST	NADC_YEAST	0.154046	0.157821	Not Significant
AtMS1	sp|P43621|COPD_YEAST	COPD_YEAST	0.347587	0.0034085	Not Significant
AtMS1	sp|P43639|CSK2B_YEAST	CSK2B_YEAST	-0.836577	0.126369	Not Significant
AtMS1	sp|P45978|SCD6_YEAST	SCD6_YEAST	0.0989675	0.778721	Not Significant
AtMS1	sp|P46367|ALDH4_YEAST	ALDH4_YEAST	0.0112881	0.924752	Not Significant
AtMS1	sp|P46654|RSSA2_YEAST	RSSA2_YEAST	-0.17826	0.0055254	Not Significant
AtMS1	sp|P46655|SYEC_YEAST	SYEC_YEAST	0.0367352	0.2569	Not Significant
AtMS1	sp|P46669|RPA43_YEAST	RPA43_YEAST	-0.711909	0.0628069	Not Significant
AtMS1	sp|P46672|ARC1_YEAST	ARC1_YEAST	-0.421585	1.84752e-05	Not Significant
AtMS1	sp|P46680|AIP1_YEAST	AIP1_YEAST	0.239053	0.00134665	Not Significant
AtMS1	sp|P46681|DLD2_YEAST	DLD2_YEAST	-0.0225939	0.890217	Not Significant
AtMS1	sp|P46682|AP3B_YEAST	AP3B_YEAST	-1.33379	0.232931	Not Significant
AtMS1	sp|P46683|YAR1_YEAST	YAR1_YEAST	0.0631173	0.921272	Not Significant
AtMS1	sp|P46784|RS10B_YEAST	RS10B_YEAST	-0.834719	0.0192094	Not Significant
AtMS1	sp|P46948|RRP41_YEAST	RRP41_YEAST	-0.32588	0.325026	Not Significant
AtMS1	sp|P46956|PHO86_YEAST	PHO86_YEAST	-0.367662	7.71331e-05	Not Significant
AtMS1	sp|P46969|RPE_YEAST	RPE_YEAST	0.0993179	0.307724	Not Significant
AtMS1	sp|P46982|MNN5_YEAST	MNN5_YEAST	39.9724	0.0839879	Not Significant
AtMS1	sp|P46985|MNN11_YEAST	MNN11_YEAST	-0.259663	0.363503	Not Significant
AtMS1	sp|P46988|PFD1_YEAST	PFD1_YEAST	-1.71259	0.00381154	Not Significant
AtMS1	sp|P46989|ATG27_YEAST	ATG27_YEAST	-0.0826116	0.653778	Not Significant
AtMS1	sp|P46990|RL17B_YEAST	RL17B_YEAST	-0.260869	0.000357917	Not Significant
AtMS1	sp|P46992|TOH1_YEAST	TOH1_YEAST	0.0426818	0.811598	Not Significant
AtMS1	sp|P47001|CIS3_YEAST	CIS3_YEAST	0.242725	0.517785	Not Significant
AtMS1	sp|P47006|RPA34_YEAST	RPA34_YEAST	-1.11671	0.000129055	Not Significant
AtMS1	sp|P47008|SFH5_YEAST	SFH5_YEAST	-0.185716	0.102903	Not Significant
AtMS1	sp|P47017|LSM1_YEAST	LSM1_YEAST	0.0104033	0.953128	Not Significant
AtMS1	sp|P47018|MTC1_YEAST	MTC1_YEAST	0.418839	0.238784	Not Significant
AtMS1	sp|P47031|IML2_YEAST	IML2_YEAST	-0.228212	0.324673	Not Significant
AtMS1	sp|P47035|NET1_YEAST	NET1_YEAST	41.7482	0.325053	Not Significant
AtMS1	sp|P47039|BNA3_YEAST	BNA3_YEAST	0.472437	0.000256897	Not Significant
AtMS1	sp|P47044|YJF5_YEAST	YJF5_YEAST	-0.00114422	0.993128	Not Significant
AtMS1	sp|P47057|SNX4_YEAST	SNX4_YEAST	0		Not Significant
AtMS1	sp|P47068|BBC1_YEAST	BBC1_YEAST	0.279809	0.0853221	Not Significant
AtMS1	sp|P47075|VTC4_YEAST	VTC4_YEAST	-1.11446	1.33472e-10	Not Significant
AtMS1	sp|P47079|TCPQ_YEAST	TCPQ_YEAST	-0.113775	0.0210557	Not Significant
AtMS1	sp|P47089|DENR_YEAST	DENR_YEAST	-0.196601	0.01332	Not Significant
AtMS1	sp|P47096|3HAO_YEAST	3HAO_YEAST	-0.0734409	0.469273	Not Significant
AtMS1	sp|P47116|PTK2_YEAST	PTK2_YEAST	-0.503795	0.578177	Not Significant
AtMS1	sp|P47117|ARP3_YEAST	ARP3_YEAST	-0.051981	0.324515	Not Significant
AtMS1	sp|P47119|ITPA_YEAST	ITPA_YEAST	0.221055	0.130087	Not Significant
AtMS1	sp|P47120|DOHH_YEAST	DOHH_YEAST	-0.23486	0.0283433	Not Significant
AtMS1	sp|P47122|GPN1_YEAST	GPN1_YEAST	-0.133633	0.339828	Not Significant
AtMS1	sp|P47123|MOG1_YEAST	MOG1_YEAST	1.55021	0.0170629	Not Significant
AtMS1	sp|P47124|HOC1_YEAST	HOC1_YEAST	-0.0965856	0.318158	Not Significant
AtMS1	sp|P47125|I23O_YEAST	I23O_YEAST	0.14481	0.628998	Not Significant
AtMS1	sp|P47127|AIM24_YEAST	AIM24_YEAST	0.296828	0.272455	Not Significant
AtMS1	sp|P47133|EMC2_YEAST	EMC2_YEAST	-0.107814	0.269727	Not Significant
AtMS1	sp|P47137|YJ66_YEAST	YJ66_YEAST	-0.159654	0.649624	Not Significant
AtMS1	sp|P47143|ADK_YEAST	ADK_YEAST	0.181941	0.0139245	Not Significant
AtMS1	sp|P47148|PXP2_YEAST	PXP2_YEAST	-0.417833	0.192848	Not Significant
AtMS1	sp|P47154|STE24_YEAST	STE24_YEAST	-0.142464	0.279216	Not Significant
AtMS1	sp|P47160|ENT3_YEAST	ENT3_YEAST	0.277282	0.0457381	Not Significant
AtMS1	sp|P47165|XPT1_YEAST	XPT1_YEAST	-0.443149	0.117315	Not Significant
AtMS1	sp|P47169|MET5_YEAST	MET5_YEAST	0.579378	5.75801e-07	Not Significant
AtMS1	sp|P47173|YJ9J_YEAST	YJ9J_YEAST	0.0859281	0.826687	Not Significant
AtMS1	sp|P47176|BCA2_YEAST	BCA2_YEAST	-0.71962	1.35362e-05	Not Significant
AtMS1	sp|P47181|YJ9S_YEAST	YJ9S_YEAST	-0.482024	0.20839	Not Significant
AtMS1	sp|P47771|ALDH2_YEAST	ALDH2_YEAST	0.26931	0.0815836	Not Significant
AtMS1	sp|P47912|LCF4_YEAST	LCF4_YEAST	0.0441736	0.714372	Not Significant
AtMS1	sp|P48015|GCST_YEAST	GCST_YEAST	-0.159532	0.124603	Not Significant
AtMS1	sp|P48164|RS7B_YEAST	RS7B_YEAST	-0.249855	7.66612e-08	Not Significant
AtMS1	sp|P48362|HGH1_YEAST	HGH1_YEAST	-0.267919	0.0256856	Not Significant
AtMS1	sp|P48439|OST3_YEAST	OST3_YEAST	0.0258657	0.922555	Not Significant
AtMS1	sp|P48445|BPL1_YEAST	BPL1_YEAST	0.121813	0.763099	Not Significant
AtMS1	sp|P48510|DSK2_YEAST	DSK2_YEAST	-0.222239	0.726715	Not Significant
AtMS1	sp|P48567|PUS4_YEAST	PUS4_YEAST	-2.60042	0.422198	Not Significant
AtMS1	sp|P48570|HOSC_YEAST	HOSC_YEAST	-0.669767	7.94745e-05	Not Significant
AtMS1	sp|P48589|RS12_YEAST	RS12_YEAST	0.104399	0.00984496	Not Significant
AtMS1	sp|P48606|TBCA_YEAST	TBCA_YEAST	0.435543	0.442747	Not Significant
AtMS1	sp|P48836|VATG_YEAST	VATG_YEAST	0.100414	0.123115	Not Significant
AtMS1	sp|P49017|COQ5_YEAST	COQ5_YEAST	-0.180357	0.0409623	Not Significant
AtMS1	sp|P49089|ASNS1_YEAST	ASNS1_YEAST	-0.222908	0.00456716	Not Significant
AtMS1	sp|P49090|ASNS2_YEAST	ASNS2_YEAST	-0.195039	0.00597224	Not Significant
AtMS1	sp|P49095|GCSP_YEAST	GCSP_YEAST	-0.0754317	0.599371	Not Significant
AtMS1	sp|P49166|RL37A_YEAST	RL37A_YEAST	-0.53735	0.000511561	Not Significant
AtMS1	sp|P49167|RL38_YEAST	RL38_YEAST	-0.196461	0.00155238	Not Significant
AtMS1	sp|P49334|TOM22_YEAST	TOM22_YEAST	-0.571631	0.0187173	Not Significant
AtMS1	sp|P49367|LYS4_YEAST	LYS4_YEAST	-0.144482	0.477255	Not Significant
AtMS1	sp|P49435|APT1_YEAST	APT1_YEAST	-0.0913406	0.273036	Not Significant
AtMS1	sp|P49626|RL4B_YEAST	RL4B_YEAST	-0.388057	0.000533227	Not Significant
AtMS1	sp|P49687|NU145_YEAST	NU145_YEAST	1.35789	0.000731261	Not Significant
AtMS1	sp|P49723|RIR4_YEAST	RIR4_YEAST	0.0164733	0.851826	Not Significant
AtMS1	sp|P49954|NIT3_YEAST	NIT3_YEAST	-0.250806	0.000360107	Not Significant
AtMS1	sp|P50085|PHB2_YEAST	PHB2_YEAST	-0.314716	6.38694e-07	Not Significant
AtMS1	sp|P50086|PSD10_YEAST	PSD10_YEAST	0.491122	0.298435	Not Significant
AtMS1	sp|P50087|MIC26_YEAST	MIC26_YEAST	-1.70734	5.72127e-05	Not Significant
AtMS1	sp|P50094|IMDH4_YEAST	IMDH4_YEAST	-0.408742	0.0117369	Not Significant
AtMS1	sp|P50095|IMDH3_YEAST	IMDH3_YEAST	-0.472483	0.000262848	Not Significant
AtMS1	sp|P50101|UBP15_YEAST	UBP15_YEAST	1.70405	0.0157375	Not Significant
AtMS1	sp|P50107|LGUL_YEAST	LGUL_YEAST	0.405157	0.139134	Not Significant
AtMS1	sp|P50108|MNN10_YEAST	MNN10_YEAST	0.184378	0.873269	Not Significant
AtMS1	sp|P50109|PSP2_YEAST	PSP2_YEAST	-0.0761337	0.858587	Not Significant
AtMS1	sp|P50277|BIOA_YEAST	BIOA_YEAST	0.0178699	0.93694	Not Significant
AtMS1	sp|P50278|SOL1_YEAST	SOL1_YEAST	-0.127056	0.713914	Not Significant
AtMS1	sp|P50861|RIB4_YEAST	RIB4_YEAST	0.0204755	0.839952	Not Significant
AtMS1	sp|P50946|OCA1_YEAST	OCA1_YEAST	-0.886899	0.129205	Not Significant
AtMS1	sp|P51401|RL9B_YEAST	RL9B_YEAST	0.0611193	0.660984	Not Significant
AtMS1	sp|P51402|RL37B_YEAST	RL37B_YEAST	-0.381955	0.00101119	Not Significant
AtMS1	sp|P51601|GCH1_YEAST	GCH1_YEAST	-0.449855	4.88487e-06	Not Significant
AtMS1	sp|P51996|YPT32_YEAST	YPT32_YEAST	-1.29287	0.0411763	Not Significant
AtMS1	sp|P51998|RL4P_YEAST	RL4P_YEAST	0		Not Significant
AtMS1	sp|P52286|SKP1_YEAST	SKP1_YEAST	-0.708277	0.0404629	Not Significant
AtMS1	sp|P52488|UBA2_YEAST	UBA2_YEAST	1.47096	0.208024	Not Significant
AtMS1	sp|P52489|KPYK2_YEAST	KPYK2_YEAST	-0.0717402	0.603	Not Significant
AtMS1	sp|P52490|UBC13_YEAST	UBC13_YEAST	-0.455608	0.305294	Not Significant
AtMS1	sp|P52553|PFD6_YEAST	PFD6_YEAST	0		Not Significant
AtMS1	sp|P52871|SC6B2_YEAST	SC6B2_YEAST	0.232001	0.208173	Not Significant
AtMS1	sp|P52891|NUP84_YEAST	NUP84_YEAST	-0.322064	0.716379	Not Significant
AtMS1	sp|P52893|ALAM_YEAST	ALAM_YEAST	-0.260078	0.027348	Not Significant
AtMS1	sp|P52910|ACS2_YEAST	ACS2_YEAST	-0.156642	0.0461235	Not Significant
AtMS1	sp|P52917|VPS4_YEAST	VPS4_YEAST	-0.0356447	0.934257	Not Significant
AtMS1	sp|P53008|CWH41_YEAST	CWH41_YEAST	-0.00375783	0.991267	Not Significant
AtMS1	sp|P53011|SEH1_YEAST	SEH1_YEAST	-0.0850087	0.417252	Not Significant
AtMS1	sp|P53044|UFD1_YEAST	UFD1_YEAST	0.16788	0.507437	Not Significant
AtMS1	sp|P53045|ERG25_YEAST	ERG25_YEAST	-0.59637	0.00172011	Not Significant
AtMS1	sp|P53063|DXO_YEAST	DXO_YEAST	-0.0841635	0.856805	Not Significant
AtMS1	sp|P53064|RTF1_YEAST	RTF1_YEAST	40.6316	0.325053	Not Significant
AtMS1	sp|P53066|YGZ2_YEAST	YGZ2_YEAST	0.709839	0.00742642	Not Significant
AtMS1	sp|P53067|IMB5_YEAST	IMB5_YEAST	-0.0382923	0.904108	Not Significant
AtMS1	sp|P53072|TAN1_YEAST	TAN1_YEAST	0.386084	0.207219	Not Significant
AtMS1	sp|P53075|SHE10_YEAST	SHE10_YEAST	0.297371	0.338424	Not Significant
AtMS1	sp|P53078|SDT1_YEAST	SDT1_YEAST	-1.08653	7.65309e-07	Not Significant
AtMS1	sp|P53081|NIF3_YEAST	NIF3_YEAST	-0.299868	0.00797388	Not Significant
AtMS1	sp|P53090|ARO8_YEAST	ARO8_YEAST	-0.223328	2.61617e-05	Not Significant
AtMS1	sp|P53110|YGP9_YEAST	YGP9_YEAST	-0.35618	0.652372	Not Significant
AtMS1	sp|P53111|ARI1_YEAST	ARI1_YEAST	-0.171414	0.0128435	Not Significant
AtMS1	sp|P53128|MTHR2_YEAST	MTHR2_YEAST	0.998166	2.84114e-05	Not Significant
AtMS1	sp|P53130|GPG1_YEAST	GPG1_YEAST	1.03408	0.288862	Not Significant
AtMS1	sp|P53131|PRP43_YEAST	PRP43_YEAST	0.322081	0.0285377	Not Significant
AtMS1	sp|P53133|YGL7_YEAST	YGL7_YEAST	-1.28025	0.148234	Not Significant
AtMS1	sp|P53141|MLC1_YEAST	MLC1_YEAST	0.426196	0.0458232	Not Significant
AtMS1	sp|P53144|YGK1_YEAST	YGK1_YEAST	-0.52589	0.3546	Not Significant
AtMS1	sp|P53145|LSG1_YEAST	LSG1_YEAST	-0.139052	0.237716	Not Significant
AtMS1	sp|P53152|MMS2_YEAST	MMS2_YEAST	-1.31233	0.0645571	Not Significant
AtMS1	sp|P53163|MNP1_YEAST	MNP1_YEAST	0.00330588	0.984144	Not Significant
AtMS1	sp|P53164|NPY1_YEAST	NPY1_YEAST	0		Not Significant
AtMS1	sp|P53172|SDS23_YEAST	SDS23_YEAST	0.298901	0.0286789	Not Significant
AtMS1	sp|P53173|ERV14_YEAST	ERV14_YEAST	-0.0910904	0.891076	Not Significant
AtMS1	sp|P53184|PNC1_YEAST	PNC1_YEAST	0.106968	0.322753	Not Significant
AtMS1	sp|P53199|ERG26_YEAST	ERG26_YEAST	-0.647725	0.000566209	Not Significant
AtMS1	sp|P53200|EFM5_YEAST	EFM5_YEAST	-0.308208	0.0136914	Not Significant
AtMS1	sp|P53206|MCY1_YEAST	MCY1_YEAST	-0.94237	0.0942895	Not Significant
AtMS1	sp|P53221|RL26B_YEAST	RL26B_YEAST	-0.134073	0.00867113	Not Significant
AtMS1	sp|P53228|TAL2_YEAST	TAL2_YEAST	42.0414	0.0950245	Not Significant
AtMS1	sp|P53235|EIF2A_YEAST	EIF2A_YEAST	0.417695	0.000472142	Not Significant
AtMS1	sp|P53250|TWF1_YEAST	TWF1_YEAST	0.0640269	0.497823	Not Significant
AtMS1	sp|P53252|PIL1_YEAST	PIL1_YEAST	0.0421655	0.598052	Not Significant
AtMS1	sp|P53254|UTP22_YEAST	UTP22_YEAST	0.646887	0.206572	Not Significant
AtMS1	sp|P53256|RRP46_YEAST	RRP46_YEAST	-0.125019	0.272268	Not Significant
AtMS1	sp|P53261|PESC_YEAST	PESC_YEAST	0.633616	0.110989	Not Significant
AtMS1	sp|P53276|UTP8_YEAST	UTP8_YEAST	0.0400339	0.930069	Not Significant
AtMS1	sp|P53278|YG3A_YEAST	YG3A_YEAST	0.48713	0.050253	Not Significant
AtMS1	sp|P53281|LSB1_YEAST	LSB1_YEAST	0.999923	0.119728	Not Significant
AtMS1	sp|P53295|RBG2_YEAST	RBG2_YEAST	-0.151987	0.0479049	Not Significant
AtMS1	sp|P53297|PBP1_YEAST	PBP1_YEAST	-0.187758	0.800898	Not Significant
AtMS1	sp|P53299|TIM13_YEAST	TIM13_YEAST	-0.146939	0.402273	Not Significant
AtMS1	sp|P53301|CRH1_YEAST	CRH1_YEAST	0.163721	0.421117	Not Significant
AtMS1	sp|P53303|ZPR1_YEAST	ZPR1_YEAST	0.175332	0.221699	Not Significant
AtMS1	sp|P53312|SUCB_YEAST	SUCB_YEAST	-0.0817399	0.367069	Not Significant
AtMS1	sp|P53315|SOL4_YEAST	SOL4_YEAST	-0.32198	0.111859	Not Significant
AtMS1	sp|P53319|6PGD2_YEAST	6PGD2_YEAST	0.0909956	0.881532	Not Significant
AtMS1	sp|P53332|COAD_YEAST	COAD_YEAST	0.174039	0.198777	Not Significant
AtMS1	sp|P53334|SCW4_YEAST	SCW4_YEAST	0.268449	0.0336193	Not Significant
AtMS1	sp|P53335|PXR1_YEAST	PXR1_YEAST	39.961	0.161281	Not Significant
AtMS1	sp|P53337|ERV29_YEAST	ERV29_YEAST	0.152501	0.578033	Not Significant
AtMS1	sp|P53379|MKC7_YEAST	MKC7_YEAST	0		Not Significant
AtMS1	sp|P53507|TOM7_YEAST	TOM7_YEAST	-0.754332	0.113397	Not Significant
AtMS1	sp|P53549|PRS10_YEAST	PRS10_YEAST	-0.133012	0.102843	Not Significant
AtMS1	sp|P53551|H1_YEAST	H1_YEAST	-0.161667	0.128402	Not Significant
AtMS1	sp|P53598|SUCA_YEAST	SUCA_YEAST	-0.183597	0.118887	Not Significant
AtMS1	sp|P53600|COPZ_YEAST	COPZ_YEAST	0.209654	0.0881812	Not Significant
AtMS1	sp|P53604|MSO1_YEAST	MSO1_YEAST	0		Not Significant
AtMS1	sp|P53615|CAN_YEAST	CAN_YEAST	1.27942	0.000542026	Not Significant
AtMS1	sp|P53622|COPA_YEAST	COPA_YEAST	0.227889	0.00307062	Not Significant
AtMS1	sp|P53630|BIOD_YEAST	BIOD_YEAST	-0.213283	0.301216	Not Significant
AtMS1	sp|P53633|PRA1_YEAST	PRA1_YEAST	0.39238	8.90902e-06	Not Significant
AtMS1	sp|P53691|PPID_YEAST	PPID_YEAST	-0.112997	0.0890036	Not Significant
AtMS1	sp|P53721|RCF2_YEAST	RCF2_YEAST	-0.76586	0.0780276	Not Significant
AtMS1	sp|P53723|YN8B_YEAST	YN8B_YEAST	0.100979	0.154204	Not Significant
AtMS1	sp|P53729|ZNG1_YEAST	ZNG1_YEAST	1.2394	0.0850171	Not Significant
AtMS1	sp|P53731|ARPC2_YEAST	ARPC2_YEAST	-0.110734	0.075543	Not Significant
AtMS1	sp|P53732|RT12_YEAST	RT12_YEAST	41.0874	0.121789	Not Significant
AtMS1	sp|P53738|TR112_YEAST	TR112_YEAST	0.0090558	0.974387	Not Significant
AtMS1	sp|P53741|BRE5_YEAST	BRE5_YEAST	0		Not Significant
AtMS1	sp|P53753|ENG1_YEAST	ENG1_YEAST	0.726269	5.05241e-05	Not Significant
AtMS1	sp|P53834|HCH1_YEAST	HCH1_YEAST	0.128637	0.045543	Not Significant
AtMS1	sp|P53839|GOR1_YEAST	GOR1_YEAST	0.362359	0.193736	Not Significant
AtMS1	sp|P53847|DSL1_YEAST	DSL1_YEAST	0.66479	0.304284	Not Significant
AtMS1	sp|P53849|GIS2_YEAST	GIS2_YEAST	0.2354	0.0208815	Not Significant
AtMS1	sp|P53852|SYC_YEAST	SYC_YEAST	0.0495696	0.589178	Not Significant
AtMS1	sp|P53853|VPS75_YEAST	VPS75_YEAST	-0.492216	0.345504	Not Significant
AtMS1	sp|P53859|CSL4_YEAST	CSL4_YEAST	-1.34572	0.32771	Not Significant
AtMS1	sp|P53860|PDR16_YEAST	PDR16_YEAST	-0.0949193	0.396235	Not Significant
AtMS1	sp|P53868|ALG9_YEAST	ALG9_YEAST	0.859608	0.0139225	Not Significant
AtMS1	sp|P53877|IPI3_YEAST	IPI3_YEAST	1.15508	0.00161445	Not Significant
AtMS1	sp|P53878|YNS1_YEAST	YNS1_YEAST	-0.277252	0.625532	Not Significant
AtMS1	sp|P53879|RHO5_YEAST	RHO5_YEAST	0.758456	0.0760139	Not Significant
AtMS1	sp|P53883|NOP13_YEAST	NOP13_YEAST	-0.232202	0.671892	Not Significant
AtMS1	sp|P53889|FMP41_YEAST	FMP41_YEAST	-0.501973	0.00532024	Not Significant
AtMS1	sp|P53903|PGA2_YEAST	PGA2_YEAST	0.701256	0.250986	Not Significant
AtMS1	sp|P53905|LSM7_YEAST	LSM7_YEAST	-0.0373196	0.878103	Not Significant
AtMS1	sp|P53909|ADE_YEAST	ADE_YEAST	0.121686	0.847514	Not Significant
AtMS1	sp|P53912|YNN4_YEAST	YNN4_YEAST	0.482861	0.00806222	Not Significant
AtMS1	sp|P53914|NAT10_YEAST	NAT10_YEAST	0.393205	0.0462623	Not Significant
AtMS1	sp|P53920|NM111_YEAST	NM111_YEAST	1.36811	5.40218e-05	Not Significant
AtMS1	sp|P53925|YNL5_YEAST	YNL5_YEAST	0.49119	0.0301065	Not Significant
AtMS1	sp|P53927|NOP15_YEAST	NOP15_YEAST	-0.0706632	0.824677	Not Significant
AtMS1	sp|P53941|IMP4_YEAST	IMP4_YEAST	-0.0147604	0.941457	Not Significant
AtMS1	sp|P53962|YND5_YEAST	YND5_YEAST	0.46944	0.164343	Not Significant
AtMS1	sp|P53978|EF3B_YEAST	EF3B_YEAST	0.459876	6.19771e-05	Not Significant
AtMS1	sp|P53981|PYP1_YEAST	PYP1_YEAST	-0.352973	0.036344	Not Significant
AtMS1	sp|P53982|IDHH_YEAST	IDHH_YEAST	-0.0866207	0.4816	Not Significant
AtMS1	sp|P54000|SUB1_YEAST	SUB1_YEAST	-0.482057	0.00522669	Not Significant
AtMS1	sp|P54003|SUR7_YEAST	SUR7_YEAST	-0.428355	0.311443	Not Significant
AtMS1	sp|P54113|PUR91_YEAST	PUR91_YEAST	-0.130226	0.0175325	Not Significant
AtMS1	sp|P54114|ALDH3_YEAST	ALDH3_YEAST	0.62814	0.00352385	Not Significant
AtMS1	sp|P54115|ALDH6_YEAST	ALDH6_YEAST	-0.243828	3.29212e-06	Not Significant
AtMS1	sp|P54781|ERG5_YEAST	ERG5_YEAST	-0.394838	0.101962	Not Significant
AtMS1	sp|P54783|ALO_YEAST	ALO_YEAST	0.103405	0.107376	Not Significant
AtMS1	sp|P54837|TMEDA_YEAST	TMEDA_YEAST	0.0190379	0.773423	Not Significant
AtMS1	sp|P54838|DAK1_YEAST	DAK1_YEAST	0.189296	0.0169617	Not Significant
AtMS1	sp|P54839|ERG13_YEAST	ERG13_YEAST	-0.431833	1.92777e-10	Not Significant
AtMS1	sp|P54860|UFD2_YEAST	UFD2_YEAST	0.774174	0.350003	Not Significant
AtMS1	sp|P54861|DNM1_YEAST	DNM1_YEAST	0.480767	0.007918	Not Significant
AtMS1	sp|P54885|PROA_YEAST	PROA_YEAST	-0.0852677	0.238314	Not Significant
AtMS1	sp|P54964|ORN_YEAST	ORN_YEAST	-0.11951	0.878333	Not Significant
AtMS1	sp|P56508|SNA2_YEAST	SNA2_YEAST	0		Not Significant
AtMS1	sp|P56628|RL22B_YEAST	RL22B_YEAST	-0.674921	0.0465172	Not Significant
AtMS1	sp|P57743|LSM3_YEAST	LSM3_YEAST	0.130044	0.512766	Not Significant
AtMS1	sp|P57744|TIM8_YEAST	TIM8_YEAST	0.410482	0.105886	Not Significant
AtMS1	sp|P60010|ACT_YEAST	ACT_YEAST	-0.177125	0.0203758	Not Significant
AtMS1	sp|P61830|H3_YEAST	H3_YEAST	-0.0113121	0.880032	Not Significant
AtMS1	sp|P69771|DID2_YEAST	DID2_YEAST	-0.321738	0.2759	Not Significant
AtMS1	sp|P80210|PURA_YEAST	PURA_YEAST	-0.143655	0.0727362	Not Significant
AtMS1	sp|P80967|TOM5_YEAST	TOM5_YEAST	-0.146706	0.854931	Not Significant
AtMS1	sp|P81449|ATPJ_YEAST	ATPJ_YEAST	-0.0973659	0.421117	Not Significant
AtMS1	sp|P81450|ATP18_YEAST	ATP18_YEAST	0.476019	0.293926	Not Significant
AtMS1	sp|P87262|RL34A_YEAST	RL34A_YEAST	-0.248809	0.000418369	Not Significant
AtMS1	sp|P89886|TMA20_YEAST	TMA20_YEAST	0.176548	0.00232135	Not Significant
AtMS1	sp|Q00055|GPD1_YEAST	GPD1_YEAST	0.0503095	0.704857	Not Significant
AtMS1	sp|Q00245|RHO3_YEAST	RHO3_YEAST	-0.22159	0.00763187	Not Significant
AtMS1	sp|Q00362|2ABA_YEAST	2ABA_YEAST	-0.0872859	0.58374	Not Significant
AtMS1	sp|Q00402|NUM1_YEAST	NUM1_YEAST	0.813265	0.0045287	Not Significant
AtMS1	sp|Q00578|RAD25_YEAST	RAD25_YEAST	1.82754	9.19697e-05	Not Significant
AtMS1	sp|Q00711|SDHA_YEAST	SDHA_YEAST	0.708714	0.0117238	Not Significant
AtMS1	sp|Q00764|TPS1_YEAST	TPS1_YEAST	-0.0377972	0.690514	Not Significant
AtMS1	sp|Q00772|SLT2_YEAST	SLT2_YEAST	0.289952	0.256998	Not Significant
AtMS1	sp|Q00955|ACAC_YEAST	ACAC_YEAST	0.783423	1.60288e-08	Not Significant
AtMS1	sp|Q01080|RPA49_YEAST	RPA49_YEAST	-0.0700542	0.616899	Not Significant
AtMS1	sp|Q01163|RT23_YEAST	RT23_YEAST	-1.802	0.0058188	Not Significant
AtMS1	sp|Q01217|ARG56_YEAST	ARG56_YEAST	-0.130384	0.378977	Not Significant
AtMS1	sp|Q01519|COX12_YEAST	COX12_YEAST	-0.195671	0.585649	Not Significant
AtMS1	sp|Q01532|BLH1_YEAST	BLH1_YEAST	-0.151127	0.0241239	Not Significant
AtMS1	sp|Q01560|NOP3_YEAST	NOP3_YEAST	-0.217064	5.49753e-05	Not Significant
AtMS1	sp|Q01649|CIK1_YEAST	CIK1_YEAST	0.662259	0.400145	Not Significant
AtMS1	sp|Q01662|MAP1_YEAST	MAP1_YEAST	-0.398865	0.0123782	Not Significant
AtMS1	sp|Q01852|TIM44_YEAST	TIM44_YEAST	-0.146388	0.107691	Not Significant
AtMS1	sp|Q01855|RS15_YEAST	RS15_YEAST	-0.304585	7.3658e-06	Not Significant
AtMS1	sp|Q01939|PRS8_YEAST	PRS8_YEAST	-0.25685	0.000116391	Not Significant
AtMS1	sp|Q01976|ADPP_YEAST	ADPP_YEAST	-0.0691936	0.393911	Not Significant
AtMS1	sp|Q02046|MTD1_YEAST	MTD1_YEAST	-0.915368	2.97839e-05	Not Significant
AtMS1	sp|Q02196|KAPS_YEAST	KAPS_YEAST	0.967304	2.1222e-05	Not Significant
AtMS1	sp|Q02201|OSH6_YEAST	OSH6_YEAST	0.11463	0.673915	Not Significant
AtMS1	sp|Q02326|RL6A_YEAST	RL6A_YEAST	-0.202486	0.00135017	Not Significant
AtMS1	sp|Q02486|ABF2_YEAST	ABF2_YEAST	0.593967	0.000487603	Not Significant
AtMS1	sp|Q02642|NACB1_YEAST	NACB1_YEAST	0.0434514	0.656784	Not Significant
AtMS1	sp|Q02725|VTC3_YEAST	VTC3_YEAST	-1.1247	3.60351e-08	Not Significant
AtMS1	sp|Q02753|RL21A_YEAST	RL21A_YEAST	-0.269842	4.9781e-05	Not Significant
AtMS1	sp|Q02776|TIM50_YEAST	TIM50_YEAST	0.00594985	0.984508	Not Significant
AtMS1	sp|Q02784|GLRX5_YEAST	GLRX5_YEAST	0.300753	0.0663701	Not Significant
AtMS1	sp|Q02785|PDR12_YEAST	PDR12_YEAST	0.0666568	0.786237	Not Significant
AtMS1	sp|Q02795|OSTD_YEAST	OSTD_YEAST	-0.143639	0.324025	Not Significant
AtMS1	sp|Q02821|IMA1_YEAST	IMA1_YEAST	-0.0872755	0.344295	Not Significant
AtMS1	sp|Q02889|MGR2_YEAST	MGR2_YEAST	-0.279952	0.285461	Not Significant
AtMS1	sp|Q02892|NOG1_YEAST	NOG1_YEAST	1.05355	0.00461092	Not Significant
AtMS1	sp|Q02908|ELP3_YEAST	ELP3_YEAST	0.368171	0.0557625	Not Significant
AtMS1	sp|Q02931|UTP17_YEAST	UTP17_YEAST	0.456029	0.00530168	Not Significant
AtMS1	sp|Q02932|KA120_YEAST	KA120_YEAST	0.348695	0.430953	Not Significant
AtMS1	sp|Q02948|BECN1_YEAST	BECN1_YEAST	-0.144625	0.0616035	Not Significant
AtMS1	sp|Q02979|GDE1_YEAST	GDE1_YEAST	-0.96921	0.493722	Not Significant
AtMS1	sp|Q03020|ISU1_YEAST	ISU1_YEAST	0		Not Significant
AtMS1	sp|Q03028|ODC1_YEAST	ODC1_YEAST	-0.656391	0.20136	Not Significant
AtMS1	sp|Q03034|FDC1_YEAST	FDC1_YEAST	-0.334503	0.63679	Not Significant
AtMS1	sp|Q03048|COFI_YEAST	COFI_YEAST	-0.0445164	0.473186	Not Significant
AtMS1	sp|Q03088|SVL3_YEAST	SVL3_YEAST	-0.914201	0.547456	Not Significant
AtMS1	sp|Q03103|ERO1_YEAST	ERO1_YEAST	-0.244489	0.37281	Not Significant
AtMS1	sp|Q03104|MSC1_YEAST	MSC1_YEAST	0.59254	0.194964	Not Significant
AtMS1	sp|Q03144|SNO1_YEAST	SNO1_YEAST	-0.160859	0.276166	Not Significant
AtMS1	sp|Q03148|SNZ1_YEAST	SNZ1_YEAST	-0.228873	0.0797675	Not Significant
AtMS1	sp|Q03161|YMY9_YEAST	YMY9_YEAST	-0.0929959	0.125718	Not Significant
AtMS1	sp|Q03195|RLI1_YEAST	RLI1_YEAST	0.0365733	0.432931	Not Significant
AtMS1	sp|Q03219|YM44_YEAST	YM44_YEAST	-0.379866	0.00847672	Not Significant
AtMS1	sp|Q03246|RT17_YEAST	RT17_YEAST	-1.12644	0.000747442	Not Significant
AtMS1	sp|Q03262|PGM3_YEAST	PGM3_YEAST	-0.119202	0.644008	Not Significant
AtMS1	sp|Q03266|PABC_YEAST	PABC_YEAST	0.179404	0.753136	Not Significant
AtMS1	sp|Q03305|RMT2_YEAST	RMT2_YEAST	0.057874	0.900639	Not Significant
AtMS1	sp|Q03362|YD476_YEAST	YD476_YEAST	-0.325481	0.396937	Not Significant
AtMS1	sp|Q03429|MZM1_YEAST	MZM1_YEAST	0		Not Significant
AtMS1	sp|Q03529|SCS7_YEAST	SCS7_YEAST	-0.0333376	0.955969	Not Significant
AtMS1	sp|Q03532|HAS1_YEAST	HAS1_YEAST	0.164272	0.533044	Not Significant
AtMS1	sp|Q03558|OYE2_YEAST	OYE2_YEAST	-0.236657	0.0187006	Not Significant
AtMS1	sp|Q03559|YM8V_YEAST	YM8V_YEAST	-39.6275	0.199917	Not Significant
AtMS1	sp|Q03612|YE11B_YEAST	YE11B_YEAST	0.0803798	0.860678	Not Significant
AtMS1	sp|Q03629|YMH9_YEAST	YMH9_YEAST	-0.253474	0.853746	Not Significant
AtMS1	sp|Q03640|TCB3_YEAST	TCB3_YEAST	0.960005	5.32318e-05	Not Significant
AtMS1	sp|Q03667|MIX17_YEAST	MIX17_YEAST	-0.30133	0.57281	Not Significant
AtMS1	sp|Q03677|MTND_YEAST	MTND_YEAST	0.442848	0.183746	Not Significant
AtMS1	sp|Q03690|CLU_YEAST	CLU_YEAST	0.124267	0.0372723	Not Significant
AtMS1	sp|Q03705|CG121_YEAST	CG121_YEAST	0		Not Significant
AtMS1	sp|Q03768|GIR2_YEAST	GIR2_YEAST	0.0346821	0.928879	Not Significant
AtMS1	sp|Q03769|ENT5_YEAST	ENT5_YEAST	1.30919	0.046765	Not Significant
AtMS1	sp|Q03771|ACL4_YEAST	ACL4_YEAST	0		Not Significant
AtMS1	sp|Q03774|TRM82_YEAST	TRM82_YEAST	-0.405303	0.267775	Not Significant
AtMS1	sp|Q03786|GNTK_YEAST	GNTK_YEAST	0.941523	0.133364	Not Significant
AtMS1	sp|Q03835|GLRX3_YEAST	GLRX3_YEAST	-0.406984	0.00118701	Not Significant
AtMS1	sp|Q03862|ARX1_YEAST	ARX1_YEAST	-0.046713	0.822514	Not Significant
AtMS1	sp|Q03921|DOP1_YEAST	DOP1_YEAST	-0.148484	0.379162	Not Significant
AtMS1	sp|Q03940|RUVB1_YEAST	RUVB1_YEAST	-0.2094	1.19094e-05	Not Significant
AtMS1	sp|Q03973|HMO1_YEAST	HMO1_YEAST	-0.209314	0.00295853	Not Significant
AtMS1	sp|Q04013|YHM2_YEAST	YHM2_YEAST	-0.0663396	0.616732	Not Significant
AtMS1	sp|Q04062|RPN9_YEAST	RPN9_YEAST	-0.0844234	0.518043	Not Significant
AtMS1	sp|Q04067|EIF3G_YEAST	EIF3G_YEAST	-0.35062	0.000154142	Not Significant
AtMS1	sp|Q04081|LCMT1_YEAST	LCMT1_YEAST	0.778252	0.164978	Not Significant
AtMS1	sp|Q04119|PPN1_YEAST	PPN1_YEAST	-0.3529	0.0523782	Not Significant
AtMS1	sp|Q04175|SXM1_YEAST	SXM1_YEAST	0.058646	0.713971	Not Significant
AtMS1	sp|Q04177|UTP5_YEAST	UTP5_YEAST	-0.579507	0.379194	Not Significant
AtMS1	sp|Q04178|HPRT_YEAST	HPRT_YEAST	-0.310703	0.0130511	Not Significant
AtMS1	sp|Q04182|PDR15_YEAST	PDR15_YEAST	0.51484	0.272426	Not Significant
AtMS1	sp|Q04217|DHR1_YEAST	DHR1_YEAST	1.36446	0.000774869	Not Significant
AtMS1	sp|Q04225|RRB1_YEAST	RRB1_YEAST	0.125331	0.573349	Not Significant
AtMS1	sp|Q04304|YMY0_YEAST	YMY0_YEAST	0.374786	0.322632	Not Significant
AtMS1	sp|Q04305|UTP15_YEAST	UTP15_YEAST	-1.01294	0.00311072	Not Significant
AtMS1	sp|Q04336|YM54_YEAST	YM54_YEAST	0.744413	0.0055031	Not Significant
AtMS1	sp|Q04338|VTI1_YEAST	VTI1_YEAST	-0.167602	0.515787	Not Significant
AtMS1	sp|Q04344|HNT1_YEAST	HNT1_YEAST	0.121627	0.114012	Not Significant
AtMS1	sp|Q04371|ARMT1_YEAST	ARMT1_YEAST	-0.0520075	0.395404	Not Significant
AtMS1	sp|Q04373|PUF6_YEAST	PUF6_YEAST	-0.0774089	0.512654	Not Significant
AtMS1	sp|Q04409|EMI2_YEAST	EMI2_YEAST	-0.746221	0.0367481	Not Significant
AtMS1	sp|Q04410|GRH1_YEAST	GRH1_YEAST	-1.09207	0.0710123	Not Significant
AtMS1	sp|Q04430|PANK_YEAST	PANK_YEAST	-1.05661	0.0319757	Not Significant
AtMS1	sp|Q04432|HSP31_YEAST	HSP31_YEAST	0.598445	0.0230088	Not Significant
AtMS1	sp|Q04458|HFD1_YEAST	HFD1_YEAST	0.302886	0.190444	Not Significant
AtMS1	sp|Q04491|SEC13_YEAST	SEC13_YEAST	0.00829957	0.874418	Not Significant
AtMS1	sp|Q04493|PFD5_YEAST	PFD5_YEAST	-0.330787	0.211672	Not Significant
AtMS1	sp|Q04599|RM01_YEAST	RM01_YEAST	0.262053	0.770345	Not Significant
AtMS1	sp|Q04600|TMA64_YEAST	TMA64_YEAST	0.861201	0.149261	Not Significant
AtMS1	sp|Q04636|POB3_YEAST	POB3_YEAST	-0.209282	0.00988974	Not Significant
AtMS1	sp|Q04660|ERB1_YEAST	ERB1_YEAST	0.506544	0.00741468	Not Significant
AtMS1	sp|Q04697|GSF2_YEAST	GSF2_YEAST	-0.192506	0.0643127	Not Significant
AtMS1	sp|Q04728|ARGJ_YEAST	ARGJ_YEAST	-0.0117709	0.898085	Not Significant
AtMS1	sp|Q04773|YMW4_YEAST	YMW4_YEAST	-1.24381	0.446213	Not Significant
AtMS1	sp|Q04792|DCE_YEAST	DCE_YEAST	-0.344229	0.119556	Not Significant
AtMS1	sp|Q04839|GFD1_YEAST	GFD1_YEAST	0.534067	0.547025	Not Significant
AtMS1	sp|Q04869|YM94_YEAST	YM94_YEAST	0.171625	0.0610478	Not Significant
AtMS1	sp|Q04894|ADH6_YEAST	ADH6_YEAST	0.189045	0.0190491	Not Significant
AtMS1	sp|Q04935|COX20_YEAST	COX20_YEAST	-0.209209	0.839149	Not Significant
AtMS1	sp|Q04947|RTN1_YEAST	RTN1_YEAST	0.00432455	0.880302	Not Significant
AtMS1	sp|Q04951|SCW10_YEAST	SCW10_YEAST	0.646932	0.0141209	Not Significant
AtMS1	sp|Q04969|SPC2_YEAST	SPC2_YEAST	-0.136	0.591495	Not Significant
AtMS1	sp|Q05016|YM71_YEAST	YM71_YEAST	-0.0961191	0.00843807	Not Significant
AtMS1	sp|Q05022|RRP5_YEAST	RRP5_YEAST	0.455252	0.000309114	Not Significant
AtMS1	sp|Q05029|BCH1_YEAST	BCH1_YEAST	0.279326	0.520408	Not Significant
AtMS1	sp|Q05031|DFG5_YEAST	DFG5_YEAST	0.00410639	0.993736	Not Significant
AtMS1	sp|Q05050|EIS1_YEAST	EIS1_YEAST	-0.348924	0.191094	Not Significant
AtMS1	sp|Q05359|ERP1_YEAST	ERP1_YEAST	-0.420264	9.5391e-05	Not Significant
AtMS1	sp|Q05506|SYRC_YEAST	SYRC_YEAST	-0.125631	0.00739307	Not Significant
AtMS1	sp|Q05515|SVF1_YEAST	SVF1_YEAST	0.00960078	0.898789	Not Significant
AtMS1	sp|Q05521|DPP1_YEAST	DPP1_YEAST	0.28431	0.805391	Not Significant
AtMS1	sp|Q05567|SGPL_YEAST	SGPL_YEAST	-0.238046	0.00714624	Not Significant
AtMS1	sp|Q05583|CIAO1_YEAST	CIAO1_YEAST	1.28337	0.128952	Not Significant
AtMS1	sp|Q05584|GLO2_YEAST	GLO2_YEAST	-0.533138	0.0909425	Not Significant
AtMS1	sp|Q05636|RRP45_YEAST	RRP45_YEAST	-1.14703	0.061202	Not Significant
AtMS1	sp|Q05775|EIF3J_YEAST	EIF3J_YEAST	-0.163877	0.068096	Not Significant
AtMS1	sp|Q05778|POC1_YEAST	POC1_YEAST	-0.205718	0.53064	Not Significant
AtMS1	sp|Q05785|ENT2_YEAST	ENT2_YEAST	1.36636	7.05375e-05	Not Significant
AtMS1	sp|Q05788|PNPH_YEAST	PNPH_YEAST	0.78219	0.0250648	Not Significant
AtMS1	sp|Q05892|COQ11_YEAST	COQ11_YEAST	1.76805	0.0188282	Not Significant
AtMS1	sp|Q05905|HRI1_YEAST	HRI1_YEAST	0.583172	0.000118528	Not Significant
AtMS1	sp|Q05911|PUR8_YEAST	PUR8_YEAST	-0.222568	0.138693	Not Significant
AtMS1	sp|Q05926|GLRX8_YEAST	GLRX8_YEAST	1.93285	4.29384e-05	Not Significant
AtMS1	sp|Q05933|ARPC3_YEAST	ARPC3_YEAST	-0.260999	0.0407274	Not Significant
AtMS1	sp|Q05946|UTP13_YEAST	UTP13_YEAST	-1.25483	0.597873	Not Significant
AtMS1	sp|Q05948|YL225_YEAST	YL225_YEAST	-1.27663	0.0482221	Not Significant
AtMS1	sp|Q05979|KYNU_YEAST	KYNU_YEAST	-0.648231	0.000201617	Not Significant
AtMS1	sp|Q06010|STE23_YEAST	STE23_YEAST	-0.344905	0.621703	Not Significant
AtMS1	sp|Q06089|YP098_YEAST	YP098_YEAST	0.632817	0.683018	Not Significant
AtMS1	sp|Q06103|RPN7_YEAST	RPN7_YEAST	-0.284936	0.00019761	Not Significant
AtMS1	sp|Q06142|IMB1_YEAST	IMB1_YEAST	0.013913	0.853675	Not Significant
AtMS1	sp|Q06143|DIC1_YEAST	DIC1_YEAST	-0.925212	0.00182926	Not Significant
AtMS1	sp|Q06146|YL257_YEAST	YL257_YEAST	-0.922438	0.0351079	Not Significant
AtMS1	sp|Q06151|DCPS_YEAST	DCPS_YEAST	-0.0440934	0.645747	Not Significant
AtMS1	sp|Q06168|SFH1_YEAST	SFH1_YEAST	-0.945148	0.0379097	Not Significant
AtMS1	sp|Q06177|TMA10_YEAST	TMA10_YEAST	1.4849	0.105332	Not Significant
AtMS1	sp|Q06178|NMA1_YEAST	NMA1_YEAST	0.408511	0.432181	Not Significant
AtMS1	sp|Q06205|FKBP4_YEAST	FKBP4_YEAST	-0.506207	0.0985306	Not Significant
AtMS1	sp|Q06217|SMD2_YEAST	SMD2_YEAST	-0.0129199	0.972354	Not Significant
AtMS1	sp|Q06218|DBP9_YEAST	DBP9_YEAST	0.787284	0.127162	Not Significant
AtMS1	sp|Q06252|YL179_YEAST	YL179_YEAST	0.511945	5.39655e-05	Not Significant
AtMS1	sp|Q06287|NEP1_YEAST	NEP1_YEAST	-0.132887	0.248847	Not Significant
AtMS1	sp|Q06338|BCP1_YEAST	BCP1_YEAST	0.0758505	0.472625	Not Significant
AtMS1	sp|Q06385|VPS74_YEAST	VPS74_YEAST	-0.26457	0.0169197	Not Significant
AtMS1	sp|Q06405|ATPK_YEAST	ATPK_YEAST	0.00589515	0.969185	Not Significant
AtMS1	sp|Q06406|LSM6_YEAST	LSM6_YEAST	-0.144812	0.124826	Not Significant
AtMS1	sp|Q06408|ARO10_YEAST	ARO10_YEAST	-0.852419	0.0165397	Not Significant
AtMS1	sp|Q06440|CORO_YEAST	CORO_YEAST	0.352765	0.000418324	Not Significant
AtMS1	sp|Q06485|ATG33_YEAST	ATG33_YEAST	1.12389	0.291799	Not Significant
AtMS1	sp|Q06489|MTNA_YEAST	MTNA_YEAST	-0.12748	0.174174	Not Significant
AtMS1	sp|Q06494|PLR1_YEAST	PLR1_YEAST	-0.230008	0.383273	Not Significant
AtMS1	sp|Q06505|IWS1_YEAST	IWS1_YEAST	-0.131168	0.661828	Not Significant
AtMS1	sp|Q06506|RRP9_YEAST	RRP9_YEAST	0.897117	0.158433	Not Significant
AtMS1	sp|Q06508|LOA1_YEAST	LOA1_YEAST	0		Not Significant
AtMS1	sp|Q06511|RRP15_YEAST	RRP15_YEAST	-1.22158	0.00173961	Not Significant
AtMS1	sp|Q06523|YP148_YEAST	YP148_YEAST	0.293725	0.0911925	Not Significant
AtMS1	sp|Q06543|GPN3_YEAST	GPN3_YEAST	0.858946	0.375913	Not Significant
AtMS1	sp|Q06608|PDXH_YEAST	PDXH_YEAST	-0.334076	0.275494	Not Significant
AtMS1	sp|Q06624|RHC31_YEAST	RHC31_YEAST	-0.465038	0.0420496	Not Significant
AtMS1	sp|Q06625|GDE_YEAST	GDE_YEAST	-0.214032	0.675337	Not Significant
AtMS1	sp|Q06630|MHR1_YEAST	MHR1_YEAST	-0.27626	0.827739	Not Significant
AtMS1	sp|Q06678|RM35_YEAST	RM35_YEAST	-1.50872	0.00347347	Not Significant
AtMS1	sp|Q06679|UTP4_YEAST	UTP4_YEAST	-0.0228818	0.924694	Not Significant
AtMS1	sp|Q06685|VIP1_YEAST	VIP1_YEAST	-0.0865122	0.470913	Not Significant
AtMS1	sp|Q06697|CDC73_YEAST	CDC73_YEAST	-0.427484	0.279533	Not Significant
AtMS1	sp|Q06705|CSR1_YEAST	CSR1_YEAST	1.18874	0.153226	Not Significant
AtMS1	sp|Q06706|ELP1_YEAST	ELP1_YEAST	0.466666	0.0149912	Not Significant
AtMS1	sp|Q06709|REH1_YEAST	REH1_YEAST	0.113255	0.6269	Not Significant
AtMS1	sp|Q06892|POS5_YEAST	POS5_YEAST	-0.428854	0.0670385	Not Significant
AtMS1	sp|Q07381|TSR1_YEAST	TSR1_YEAST	-0.510485	0.207454	Not Significant
AtMS1	sp|Q07395|SYO1_YEAST	SYO1_YEAST	0.248458	0.734672	Not Significant
AtMS1	sp|Q07478|SUB2_YEAST	SUB2_YEAST	-0.296322	5.52362e-08	Not Significant
AtMS1	sp|Q07505|DLHH_YEAST	DLHH_YEAST	-0.131874	0.0990403	Not Significant
AtMS1	sp|Q07541|EXP1_YEAST	EXP1_YEAST	-0.727437	1.11107e-05	Not Significant
AtMS1	sp|Q07551|KAR_YEAST	KAR_YEAST	0.327678	0.0312796	Not Significant
AtMS1	sp|Q07589|YD144_YEAST	YD144_YEAST	0.516357	0.466719	Not Significant
AtMS1	sp|Q07623|NOP6_YEAST	NOP6_YEAST	-0.243518	0.0375269	Not Significant
AtMS1	sp|Q07648|DTD_YEAST	DTD_YEAST	0.320738	0.0254245	Not Significant
AtMS1	sp|Q07657|SHS1_YEAST	SHS1_YEAST	-0.915362	0.0963552	Not Significant
AtMS1	sp|Q07688|YPD1_YEAST	YPD1_YEAST	0.702444	0.0294462	Not Significant
AtMS1	sp|Q07716|AIM6_YEAST	AIM6_YEAST	-0.728957	0.00171479	Not Significant
AtMS1	sp|Q07800|PSR1_YEAST	PSR1_YEAST	0.423998	0.318742	Not Significant
AtMS1	sp|Q07825|FRA1_YEAST	FRA1_YEAST	-0.318311	0.214443	Not Significant
AtMS1	sp|Q07878|VPS13_YEAST	VPS13_YEAST	0.0350751	0.717705	Not Significant
AtMS1	sp|Q07897|CMS1_YEAST	CMS1_YEAST	-0.893804	0.0242732	Not Significant
AtMS1	sp|Q07914|TIM14_YEAST	TIM14_YEAST	-0.520148	0.117482	Not Significant
AtMS1	sp|Q07915|RLP24_YEAST	RLP24_YEAST	-1.23875	0.0133125	Not Significant
AtMS1	sp|Q07938|MTAP_YEAST	MTAP_YEAST	-0.160071	0.117134	Not Significant
AtMS1	sp|Q08004|BUD20_YEAST	BUD20_YEAST	0.947193	0.479336	Not Significant
AtMS1	sp|Q08096|RCL1_YEAST	RCL1_YEAST	-0.729744	0.0322519	Not Significant
AtMS1	sp|Q08162|RRP44_YEAST	RRP44_YEAST	1.35678	0.00139209	Not Significant
AtMS1	sp|Q08179|MDM38_YEAST	MDM38_YEAST	0.357216	0.119062	Not Significant
AtMS1	sp|Q08193|GAS5_YEAST	GAS5_YEAST	0.382769	0.00471055	Not Significant
AtMS1	sp|Q08208|NOP12_YEAST	NOP12_YEAST	-0.278596	0.485169	Not Significant
AtMS1	sp|Q08220|GSHB_YEAST	GSHB_YEAST	-0.115754	0.384918	Not Significant
AtMS1	sp|Q08225|DPP3_YEAST	DPP3_YEAST	0.0296079	0.956947	Not Significant
AtMS1	sp|Q08230|SDHF2_YEAST	SDHF2_YEAST	0.740731	0.0114531	Not Significant
AtMS1	sp|Q08235|BRX1_YEAST	BRX1_YEAST	-0.60821	0.0508576	Not Significant
AtMS1	sp|Q08245|ZEO1_YEAST	ZEO1_YEAST	0.649967	1.45601e-05	Not Significant
AtMS1	sp|Q08285|RRP40_YEAST	RRP40_YEAST	-0.328595	0.213294	Not Significant
AtMS1	sp|Q08412|CUE5_YEAST	CUE5_YEAST	0.151183	0.820113	Not Significant
AtMS1	sp|Q08421|ETT1_YEAST	ETT1_YEAST	-0.288722	0.484859	Not Significant
AtMS1	sp|Q08444|NOB1_YEAST	NOB1_YEAST	0.515025	0.105717	Not Significant
AtMS1	sp|Q08601|MCA1_YEAST	MCA1_YEAST	0.0623667	0.649574	Not Significant
AtMS1	sp|Q08641|AB140_YEAST	AB140_YEAST	-2.03035	0.473326	Not Significant
AtMS1	sp|Q08645|FOLE_YEAST	FOLE_YEAST	0.772268	6.43698e-05	Not Significant
AtMS1	sp|Q08686|THTR_YEAST	THTR_YEAST	-0.403984	0.195487	Not Significant
AtMS1	sp|Q08687|TMA16_YEAST	TMA16_YEAST	2.19497	0.050927	Not Significant
AtMS1	sp|Q08723|RPN8_YEAST	RPN8_YEAST	-0.166334	0.143789	Not Significant
AtMS1	sp|Q08732|HRK1_YEAST	HRK1_YEAST	0.0315388	0.951059	Not Significant
AtMS1	sp|Q08745|RS10A_YEAST	RS10A_YEAST	-0.126615	0.0472143	Not Significant
AtMS1	sp|Q08746|RRS1_YEAST	RRS1_YEAST	-0.579117	0.247245	Not Significant
AtMS1	sp|Q08822|ETFD_YEAST	ETFD_YEAST	0.196711	0.368674	Not Significant
AtMS1	sp|Q08826|SNX3_YEAST	SNX3_YEAST	1.42913	2.64779e-09	Not Significant
AtMS1	sp|Q08920|NCBP2_YEAST	NCBP2_YEAST	0.74841	0.158429	Not Significant
AtMS1	sp|Q08951|AP3D_YEAST	AP3D_YEAST	-0.685244	0.357921	Not Significant
AtMS1	sp|Q08954|YP199_YEAST	YP199_YEAST	-0.153854	0.837529	Not Significant
AtMS1	sp|Q08962|NIP7_YEAST	NIP7_YEAST	-0.0241216	0.832218	Not Significant
AtMS1	sp|Q08965|BMS1_YEAST	BMS1_YEAST	1.30495	2.3394e-06	Not Significant
AtMS1	sp|Q08971|YP225_YEAST	YP225_YEAST	0.38064	0.000577774	Not Significant
AtMS1	sp|Q08972|NEW1_YEAST	NEW1_YEAST	0.234151	0.0163425	Not Significant
AtMS1	sp|Q08977|CUB1_YEAST	CUB1_YEAST	0.0592844	0.708669	Not Significant
AtMS1	sp|Q08979|KEL3_YEAST	KEL3_YEAST	-1.90821	0.152589	Not Significant
AtMS1	sp|Q08985|SAM4_YEAST	SAM4_YEAST	-0.815873	0.0017466	Not Significant
AtMS1	sp|Q08986|SAM3_YEAST	SAM3_YEAST	40.3429	0.161634	Not Significant
AtMS1	sp|Q10740|LKHA4_YEAST	LKHA4_YEAST	0.0469238	0.789974	Not Significant
AtMS1	sp|Q12000|TMA46_YEAST	TMA46_YEAST	-0.446647	0.0184305	Not Significant
AtMS1	sp|Q12008|PMG2_YEAST	PMG2_YEAST	-0.418897	0.0776053	Not Significant
AtMS1	sp|Q12009|TRMB_YEAST	TRMB_YEAST	-0.182807	0.236904	Not Significant
AtMS1	sp|Q12012|YO289_YEAST	YO289_YEAST	38.6363	0.161093	Not Significant
AtMS1	sp|Q12017|PLP2_YEAST	PLP2_YEAST	0.343298	0.47785	Not Significant
AtMS1	sp|Q12018|CDC53_YEAST	CDC53_YEAST	1.7474	0.0206959	Not Significant
AtMS1	sp|Q12019|MDN1_YEAST	MDN1_YEAST	0.489341	0.28591	Not Significant
AtMS1	sp|Q12024|YTM1_YEAST	YTM1_YEAST	-0.0260106	0.903	Not Significant
AtMS1	sp|Q12029|FSF1_YEAST	FSF1_YEAST	-0.283166	0.00549906	Not Significant
AtMS1	sp|Q12040|YO283_YEAST	YO283_YEAST	0.0821334	0.620388	Not Significant
AtMS1	sp|Q12044|RCN2_YEAST	RCN2_YEAST	1.45377	0.0389749	Not Significant
AtMS1	sp|Q12068|GRE2_YEAST	GRE2_YEAST	0.795901	0.00415331	Not Significant
AtMS1	sp|Q12074|SPEE_YEAST	SPEE_YEAST	-0.0681263	0.368827	Not Significant
AtMS1	sp|Q12082|YD157_YEAST	YD157_YEAST	-0.430646	0.521873	Not Significant
AtMS1	sp|Q12109|SYWC_YEAST	SYWC_YEAST	-0.372216	6.93879e-06	Not Significant
AtMS1	sp|Q12112|YN11B_YEAST	YN11B_YEAST	-0.0795451	0.687399	Not Significant
AtMS1	sp|Q12114|CHS5_YEAST	CHS5_YEAST	-0.0918694	0.111027	Not Significant
AtMS1	sp|Q12117|MRH1_YEAST	MRH1_YEAST	0.329733	0.00603146	Not Significant
AtMS1	sp|Q12118|SGT2_YEAST	SGT2_YEAST	0.0397292	0.484443	Not Significant
AtMS1	sp|Q12122|HOSM_YEAST	HOSM_YEAST	-0.352473	9.89784e-05	Not Significant
AtMS1	sp|Q12123|DCS2_YEAST	DCS2_YEAST	0.306166	0.326376	Not Significant
AtMS1	sp|Q12125|GET4_YEAST	GET4_YEAST	0.326769	0.116945	Not Significant
AtMS1	sp|Q12133|SPC3_YEAST	SPC3_YEAST	0.165365	0.191777	Not Significant
AtMS1	sp|Q12154|GET3_YEAST	GET3_YEAST	-0.21676	0.00310332	Not Significant
AtMS1	sp|Q12156|AIM7_YEAST	AIM7_YEAST	-0.0812641	0.536812	Not Significant
AtMS1	sp|Q12159|YRA1_YEAST	YRA1_YEAST	-0.312714	3.12925e-05	Not Significant
AtMS1	sp|Q12164|POM33_YEAST	POM33_YEAST	1.72459	0.00232305	Not Significant
AtMS1	sp|Q12165|ATPD_YEAST	ATPD_YEAST	-0.639688	0.00179438	Not Significant
AtMS1	sp|Q12166|LEU9_YEAST	LEU9_YEAST	-0.139268	0.406683	Not Significant
AtMS1	sp|Q12176|MAK21_YEAST	MAK21_YEAST	-0.00573404	0.977968	Not Significant
AtMS1	sp|Q12178|FCY1_YEAST	FCY1_YEAST	-0.0106636	0.934835	Not Significant
AtMS1	sp|Q12181|NDOR1_YEAST	NDOR1_YEAST	-38.883	0.164772	Not Significant
AtMS1	sp|Q12189|RPIA_YEAST	RPIA_YEAST	-0.332532	0.181946	Not Significant
AtMS1	sp|Q12198|METW_YEAST	METW_YEAST	0.57217	0.014198	Not Significant
AtMS1	sp|Q12207|NCE2_YEAST	NCE2_YEAST	0.873951	0.435343	Not Significant
AtMS1	sp|Q12211|PUS1_YEAST	PUS1_YEAST	-0.396018	0.0669707	Not Significant
AtMS1	sp|Q12212|SIA1_YEAST	SIA1_YEAST	0.233413	0.284792	Not Significant
AtMS1	sp|Q12213|RL7B_YEAST	RL7B_YEAST	-0.246731	0.121148	Not Significant
AtMS1	sp|Q12220|UTP12_YEAST	UTP12_YEAST	-0.224765	0.506158	Not Significant
AtMS1	sp|Q12230|LSP1_YEAST	LSP1_YEAST	0.111125	0.343321	Not Significant
AtMS1	sp|Q12233|ATPN_YEAST	ATPN_YEAST	0.362356	0.00847553	Not Significant
AtMS1	sp|Q12235|YCT1_YEAST	YCT1_YEAST	40.123	0.0838281	Not Significant
AtMS1	sp|Q12250|RPN5_YEAST	RPN5_YEAST	-0.107868	0.0809777	Not Significant
AtMS1	sp|Q12255|NYV1_YEAST	NYV1_YEAST	-0.696843	0.000118501	Not Significant
AtMS1	sp|Q12265|KPR5_YEAST	KPR5_YEAST	0.0803365	0.317841	Not Significant
AtMS1	sp|Q12271|INP53_YEAST	INP53_YEAST	0.136958	0.673589	Not Significant
AtMS1	sp|Q12277|RRP42_YEAST	RRP42_YEAST	0.472183	0.449859	Not Significant
AtMS1	sp|Q12283|FABD_YEAST	FABD_YEAST	-0.376283	0.635276	Not Significant
AtMS1	sp|Q12284|ERV2_YEAST	ERV2_YEAST	-0.612283	0.325807	Not Significant
AtMS1	sp|Q12285|MDY2_YEAST	MDY2_YEAST	0.186544	0.327455	Not Significant
AtMS1	sp|Q12305|RDL1_YEAST	RDL1_YEAST	0.316917	0.053364	Not Significant
AtMS1	sp|Q12306|SMT3_YEAST	SMT3_YEAST	0.302074	0.00466781	Not Significant
AtMS1	sp|Q12314|SFM1_YEAST	SFM1_YEAST	-0.00781871	0.904935	Not Significant
AtMS1	sp|Q12329|HSP42_YEAST	HSP42_YEAST	0.763373	0.0213519	Not Significant
AtMS1	sp|Q12335|PST2_YEAST	PST2_YEAST	0.425194	0.00505719	Not Significant
AtMS1	sp|Q12339|UTP23_YEAST	UTP23_YEAST	-0.395927	0.359567	Not Significant
AtMS1	sp|Q12349|ATP14_YEAST	ATP14_YEAST	0.0176469	0.920403	Not Significant
AtMS1	sp|Q12354|APTH1_YEAST	APTH1_YEAST	0.045064	0.76129	Not Significant
AtMS1	sp|Q12355|PST1_YEAST	PST1_YEAST	-0.348368	0.142833	Not Significant
AtMS1	sp|Q12363|WTM1_YEAST	WTM1_YEAST	0.160614	0.160544	Not Significant
AtMS1	sp|Q12375|ORT1_YEAST	ORT1_YEAST	-0.0181664	0.873532	Not Significant
AtMS1	sp|Q12377|RPN6_YEAST	RPN6_YEAST	-0.167925	0.00212802	Not Significant
AtMS1	sp|Q12400|TRM10_YEAST	TRM10_YEAST	0.0881663	0.912054	Not Significant
AtMS1	sp|Q12402|YOP1_YEAST	YOP1_YEAST	0.0623873	0.490819	Not Significant
AtMS1	sp|Q12404|MPD1_YEAST	MPD1_YEAST	-0.585508	0.11683	Not Significant
AtMS1	sp|Q12406|ARP7_YEAST	ARP7_YEAST	0.130093	0.897484	Not Significant
AtMS1	sp|Q12408|NPC2_YEAST	NPC2_YEAST	-0.102306	0.652818	Not Significant
AtMS1	sp|Q12434|GDIR_YEAST	GDIR_YEAST	-0.0591694	0.199436	Not Significant
AtMS1	sp|Q12447|PAA1_YEAST	PAA1_YEAST	-0.268986	0.00351223	Not Significant
AtMS1	sp|Q12449|AHA1_YEAST	AHA1_YEAST	0.109707	0.0320643	Not Significant
AtMS1	sp|Q12452|ERG27_YEAST	ERG27_YEAST	-0.727186	6.50377e-05	Not Significant
AtMS1	sp|Q12453|CEX1_YEAST	CEX1_YEAST	0.335263	0.679347	Not Significant
AtMS1	sp|Q12458|YPR1_YEAST	YPR1_YEAST	-0.0455224	0.323773	Not Significant
AtMS1	sp|Q12460|NOP56_YEAST	NOP56_YEAST	-0.272028	0.00557393	Not Significant
AtMS1	sp|Q12462|PEX11_YEAST	PEX11_YEAST	0.00561803	0.967363	Not Significant
AtMS1	sp|Q12464|RUVB2_YEAST	RUVB2_YEAST	0.0333836	0.643155	Not Significant
AtMS1	sp|Q12466|TCB1_YEAST	TCB1_YEAST	0.574196	0.00311218	Not Significant
AtMS1	sp|Q12480|ETFA_YEAST	ETFA_YEAST	-0.0706486	0.623591	Not Significant
AtMS1	sp|Q12486|YOR31_YEAST	YOR31_YEAST	0.00747115	0.981241	Not Significant
AtMS1	sp|Q12496|YO098_YEAST	YO098_YEAST	0.00651374	0.981574	Not Significant
AtMS1	sp|Q12499|NOP58_YEAST	NOP58_YEAST	-0.025631	0.66767	Not Significant
AtMS1	sp|Q12512|ZPS1_YEAST	ZPS1_YEAST	-1.68417	0.022979	Not Significant
AtMS1	sp|Q12513|TMA17_YEAST	TMA17_YEAST	0.993497	0.0338427	Not Significant
AtMS1	sp|Q12522|IF6_YEAST	IF6_YEAST	0.083018	0.154513	Not Significant
AtMS1	sp|Q12525|MHT1_YEAST	MHT1_YEAST	1.58203	0.00246335	Not Significant
AtMS1	sp|Q12672|RL21B_YEAST	RL21B_YEAST	-0.390213	0.242104	Not Significant
AtMS1	sp|Q12680|GLT1_YEAST	GLT1_YEAST	0.559611	0.00999307	Not Significant
AtMS1	sp|Q12692|H2AZ_YEAST	H2AZ_YEAST	0.0349631	0.705424	Not Significant
AtMS1	sp|Q12746|PGA3_YEAST	PGA3_YEAST	-0.143947	0.51407	Not Significant
AtMS1	sp|Q12754|RRP12_YEAST	RRP12_YEAST	0.655469	0.00011898	Not Significant
AtMS1	sp|Q2V2P4|ATG44_YEAST	ATG44_YEAST	-0.297827	0.585911	Not Significant
AtMS1	sp|Q3E705|EFG1P_YEAST	EFG1P_YEAST	-0.410618	0.0638453	Not Significant
AtMS1	sp|Q3E754|RS21B_YEAST	RS21B_YEAST	-0.368267	4.15937e-07	Not Significant
AtMS1	sp|Q3E757|RL11B_YEAST	RL11B_YEAST	-0.145358	0.00314706	Not Significant
AtMS1	sp|Q3E764|TMA7_YEAST	TMA7_YEAST	-0.116757	0.146819	Not Significant
AtMS1	sp|Q3E772|LSO2_YEAST	LSO2_YEAST	-0.323445	0.00411163	Not Significant
AtMS1	sp|Q3E790|TSC3_YEAST	TSC3_YEAST	-1.68166	0.121709	Not Significant
AtMS1	sp|Q3E792|RS25A_YEAST	RS25A_YEAST	-0.182475	0.00058271	Not Significant
AtMS1	sp|Q3E795|YL361_YEAST	YL361_YEAST	38.4504	0.325053	Not Significant
AtMS1	sp|Q3E7A3|YJ133_YEAST	YJ133_YEAST	0.423084	0.521313	Not Significant
AtMS1	sp|Q3E7X9|RS28A_YEAST	RS28A_YEAST	-0.243557	0.000161146	Not Significant
AtMS1	sp|Q3E7Y3|RS22B_YEAST	RS22B_YEAST	-0.130192	0.00151268	Not Significant
AtMS1	sp|Q3E834|YOS1_YEAST	YOS1_YEAST	0.422351	0.788681	Not Significant
AtMS1	sp|Q3E841|YN034_YEAST	YN034_YEAST	-1.49107	0.0191815	Not Significant
AtMS1	sp|Q3E846|COA6_YEAST	COA6_YEAST	1.23938	0.072617	Not Significant
AtMS1	sp|Q6Q546|HUB1_YEAST	HUB1_YEAST	0.171806	0.619001	Not Significant
AtMS1	sp|Q6Q547|NOP10_YEAST	NOP10_YEAST	-0.76108	0.388239	Not Significant
AtMS1	sp|Q6Q560|ISD11_YEAST	ISD11_YEAST	0.531838	0.151653	Not Significant
AtMS1	sp|Q86ZR7|YKD3A_YEAST	YKD3A_YEAST	-0.540467	0.000293805	Not Significant
AtMS1	sp|Q96VH4|HBN1_YEAST	HBN1_YEAST	1.89744	0.00129122	Not Significant
AtMS1	sp|Q96VH5|MIC10_YEAST	MIC10_YEAST	0.130891	0.318006	Not Significant
AtMS1	sp|Q99207|NOP14_YEAST	NOP14_YEAST	0		Not Significant
AtMS1	sp|Q99216|PNO1_YEAST	PNO1_YEAST	-0.139647	0.277671	Not Significant
AtMS1	sp|Q99257|MEX67_YEAST	MEX67_YEAST	0.767417	0.00047121	Not Significant
AtMS1	sp|Q99258|RIB3_YEAST	RIB3_YEAST	-0.442485	0.000915607	Not Significant
AtMS1	sp|Q99260|YPT6_YEAST	YPT6_YEAST	0.188349	0.11589	Not Significant
AtMS1	sp|Q99288|DET1_YEAST	DET1_YEAST	-0.104852	0.757053	Not Significant
AtMS1	sp|Q99297|ODC2_YEAST	ODC2_YEAST	0.120618	0.210162	Not Significant
AtMS1	sp|Q99312|ISN1_YEAST	ISN1_YEAST	-0.241717	0.444224	Not Significant
AtMS1	sp|Q99316|MPD2_YEAST	MPD2_YEAST	-0.652312	0.0956635	Not Significant
AtMS1	sp|Q99321|DDP1_YEAST	DDP1_YEAST	-0.11358	0.387196	Not Significant
AtMS1	sp|Q99337|YN12B_YEAST	YN12B_YEAST	2.23811	0.0856918	Not Significant
AtMS1	sp|Q99369|FSH3_YEAST	FSH3_YEAST	-0.474833	0.0364999	Not Significant
AtMS1	sp|Q99383|HRP1_YEAST	HRP1_YEAST	0.217317	0.311083	Not Significant
AtMS1	sp|Q9SRV5|METE2_ARATH	AtMS2	3.6578	0.0598174	Not Significant
AtMS2	sp|A5Z2X5|YP010_YEAST	YP010_YEAST	-0.722462	0.0200971	Not Significant
AtMS2	sp|O13516|RS9A_YEAST	RS9A_YEAST	-0.269504	0.087391	Not Significant
AtMS2	sp|O13547|CCW14_YEAST	CCW14_YEAST	-0.768941	0.45241	Not Significant
AtMS2	sp|O13563|RPN13_YEAST	RPN13_YEAST	-1.12012	0.344215	Not Significant
AtMS2	sp|O14455|RL36B_YEAST	RL36B_YEAST	-0.0740985	0.0741077	Not Significant
AtMS2	sp|O14467|MBF1_YEAST	MBF1_YEAST	-0.0723456	0.510132	Not Significant
AtMS2	sp|O43137|YB085_YEAST	YB085_YEAST	0.320123	0.0847703	Not Significant
AtMS2	sp|O50008|METE1_ARATH	AtMS1	39.5079	0.163275	Not Significant
AtMS2	sp|O74700|TIM9_YEAST	TIM9_YEAST	0.369317	0.364205	Not Significant
AtMS2	sp|P00045|CYC7_YEAST	CYC7_YEAST	-0.396922	0.175198	Not Significant
AtMS2	sp|P00128|QCR7_YEAST	QCR7_YEAST	-0.408777	0.00421325	Not Significant
AtMS2	sp|P00175|CYB2_YEAST	CYB2_YEAST	-43.7174	0.0502042	Not Significant
AtMS2	sp|P00330|ADH1_YEAST	ADH1_YEAST	-0.0996941	0.212539	Not Significant
AtMS2	sp|P00331|ADH2_YEAST	ADH2_YEAST	-1.00992	0.439416	Not Significant
AtMS2	sp|P00358|G3P2_YEAST	G3P2_YEAST	-0.23405	0.0180792	Not Significant
AtMS2	sp|P00359|G3P3_YEAST	G3P3_YEAST	0.0292286	0.580073	Not Significant
AtMS2	sp|P00360|G3P1_YEAST	G3P1_YEAST	-0.505941	2.95276e-10	Not Significant
AtMS2	sp|P00401|COX1_YEAST	COX1_YEAST	-1.167	0.0278274	Not Significant
AtMS2	sp|P00410|COX2_YEAST	COX2_YEAST	-0.210026	0.00762547	Not Significant
AtMS2	sp|P00424|COX5A_YEAST	COX5A_YEAST	-0.479846	0.595223	Not Significant
AtMS2	sp|P00425|COX5B_YEAST	COX5B_YEAST	0.479542	0.493479	Not Significant
AtMS2	sp|P00427|COX6_YEAST	COX6_YEAST	-0.00101959	0.989306	Not Significant
AtMS2	sp|P00431|CCPR_YEAST	CCPR_YEAST	0.914238	0.15694	Not Significant
AtMS2	sp|P00445|SODC_YEAST	SODC_YEAST	-0.0318887	0.700964	Not Significant
AtMS2	sp|P00447|SODM_YEAST	SODM_YEAST	-0.340523	0.000591446	Not Significant
AtMS2	sp|P00498|HIS1_YEAST	HIS1_YEAST	0.0766038	0.312606	Not Significant
AtMS2	sp|P00546|CDK1_YEAST	CDK1_YEAST	0.0948077	0.196679	Not Significant
AtMS2	sp|P00549|KPYK1_YEAST	KPYK1_YEAST	0.149057	0.114793	Not Significant
AtMS2	sp|P00560|PGK_YEAST	PGK_YEAST	0.0133878	0.675189	Not Significant
AtMS2	sp|P00635|PPA5_YEAST	PPA5_YEAST	-0.811603	0.474505	Not Significant
AtMS2	sp|P00729|CBPY_YEAST	CBPY_YEAST	-0.301942	0.00657388	Not Significant
AtMS2	sp|P00812|ARGI_YEAST	ARGI_YEAST	0.237272	0.185508	Not Significant
AtMS2	sp|P00815|HIS2_YEAST	HIS2_YEAST	0.164024	0.0226221	Not Significant
AtMS2	sp|P00817|IPYR_YEAST	IPYR_YEAST	-0.000368647	0.99528	Not Significant
AtMS2	sp|P00830|ATPB_YEAST	ATPB_YEAST	-0.108215	0.0583551	Not Significant
AtMS2	sp|P00890|CISY1_YEAST	CISY1_YEAST	-0.0761293	0.320055	Not Significant
AtMS2	sp|P00899|TRPE_YEAST	TRPE_YEAST	0.218674	0.000443315	Not Significant
AtMS2	sp|P00924|ENO1_YEAST	ENO1_YEAST	-0.189127	0.00372996	Not Significant
AtMS2	sp|P00925|ENO2_YEAST	ENO2_YEAST	0.0461941	0.381678	Not Significant
AtMS2	sp|P00927|THDH_YEAST	THDH_YEAST	0.00423391	0.928656	Not Significant
AtMS2	sp|P00931|TRP_YEAST	TRP_YEAST	0.251052	0.000237248	Not Significant
AtMS2	sp|P00937|TRPG_YEAST	TRPG_YEAST	0.171243	0.00235168	Not Significant
AtMS2	sp|P00942|TPIS_YEAST	TPIS_YEAST	0.0888949	0.00935607	Not Significant
AtMS2	sp|P00950|PMG1_YEAST	PMG1_YEAST	-0.074131	0.147938	Not Significant
AtMS2	sp|P00958|SYMC_YEAST	SYMC_YEAST	-0.0342894	0.307429	Not Significant
AtMS2	sp|P01097|ATIF_YEAST	ATIF_YEAST	41.141	0.0549417	Not Significant
AtMS2	sp|P01120|RAS2_YEAST	RAS2_YEAST	-0.10277	0.212571	Not Significant
AtMS2	sp|P01123|YPT1_YEAST	YPT1_YEAST	0.00220464	0.973149	Not Significant
AtMS2	sp|P02294|H2B2_YEAST	H2B2_YEAST	-0.235228	0.00281025	Not Significant
AtMS2	sp|P02309|H4_YEAST	H4_YEAST	-0.261004	0.00142956	Not Significant
AtMS2	sp|P02400|RLA4_YEAST	RLA4_YEAST	-0.0468881	0.587521	Not Significant
AtMS2	sp|P02406|RL28_YEAST	RL28_YEAST	-0.131825	0.0504957	Not Significant
AtMS2	sp|P02557|TBB_YEAST	TBB_YEAST	0.00552641	0.924679	Not Significant
AtMS2	sp|P02829|HSP82_YEAST	HSP82_YEAST	-0.0251087	0.649889	Not Significant
AtMS2	sp|P02992|EFTU_YEAST	EFTU_YEAST	-0.0913477	0.19663	Not Significant
AtMS2	sp|P02994|EF1A_YEAST	EF1A_YEAST	-0.0772178	0.184083	Not Significant
AtMS2	sp|P03871|REP1_YEAST	REP1_YEAST	0		Not Significant
AtMS2	sp|P03965|CARB_YEAST	CARB_YEAST	0.480079	0.00288676	Not Significant
AtMS2	sp|P04037|COX4_YEAST	COX4_YEAST	-0.195196	0.0871202	Not Significant
AtMS2	sp|P04039|COX8_YEAST	COX8_YEAST	-0.202865	0.106339	Not Significant
AtMS2	sp|P04046|PUR1_YEAST	PUR1_YEAST	-0.43042	0.000240345	Not Significant
AtMS2	sp|P04050|RPB1_YEAST	RPB1_YEAST	-0.0530942	0.611392	Not Significant
AtMS2	sp|P04076|ARLY_YEAST	ARLY_YEAST	0.418927	3.8152e-05	Not Significant
AtMS2	sp|P04147|PABP_YEAST	PABP_YEAST	-0.13057	0.000827214	Not Significant
AtMS2	sp|P04161|PUR3_YEAST	PUR3_YEAST	0.0441556	0.698749	Not Significant
AtMS2	sp|P04173|LEU3_YEAST	LEU3_YEAST	0.710039	0.00654548	Not Significant
AtMS2	sp|P04449|RL24A_YEAST	RL24A_YEAST	-0.224671	0.02297	Not Significant
AtMS2	sp|P04456|RL25_YEAST	RL25_YEAST	-0.0933547	0.0125257	Not Significant
AtMS2	sp|P04650|RL39_YEAST	RL39_YEAST	-0.147343	0.0568168	Not Significant
AtMS2	sp|P04710|ADT1_YEAST	ADT1_YEAST	-0.170971	0.0432937	Not Significant
AtMS2	sp|P04801|SYTC_YEAST	SYTC_YEAST	0.0472611	0.619075	Not Significant
AtMS2	sp|P04802|SYDC_YEAST	SYDC_YEAST	0.0387293	0.349088	Not Significant
AtMS2	sp|P04806|HXKA_YEAST	HXKA_YEAST	-0.203561	0.0069025	Not Significant
AtMS2	sp|P04807|HXKB_YEAST	HXKB_YEAST	-0.0875402	0.300068	Not Significant
AtMS2	sp|P04840|VDAC1_YEAST	VDAC1_YEAST	-0.131867	0.180503	Not Significant
AtMS2	sp|P04912|H2A2_YEAST	H2A2_YEAST	-0.277313	0.00887616	Not Significant
AtMS2	sp|P05030|PMA1_YEAST	PMA1_YEAST	0.0530733	0.295959	Not Significant
AtMS2	sp|P05150|OTC_YEAST	OTC_YEAST	0.838628	0.000332525	Not Significant
AtMS2	sp|P05317|RLA0_YEAST	RLA0_YEAST	-0.0961301	0.00742048	Not Significant
AtMS2	sp|P05318|RLA1_YEAST	RLA1_YEAST	0.194943	0.575501	Not Significant
AtMS2	sp|P05319|RLA2_YEAST	RLA2_YEAST	0.0224675	0.802009	Not Significant
AtMS2	sp|P05373|HEM2_YEAST	HEM2_YEAST	0.0322745	0.723407	Not Significant
AtMS2	sp|P05374|CHO2_YEAST	CHO2_YEAST	-0.0976114	0.460858	Not Significant
AtMS2	sp|P05375|PLMT_YEAST	PLMT_YEAST	0.196471	0.271242	Not Significant
AtMS2	sp|P05453|ERF3_YEAST	ERF3_YEAST	-0.0747793	0.0644561	Not Significant
AtMS2	sp|P05626|ATPF_YEAST	ATPF_YEAST	-0.180078	0.0362036	Not Significant
AtMS2	sp|P05694|METE_YEAST	MET6	-0.709691	4.68589e-06	Not Significant
AtMS2	sp|P05737|RL7A_YEAST	RL7A_YEAST	-0.176875	0.0559877	Not Significant
AtMS2	sp|P05738|RL9A_YEAST	RL9A_YEAST	-0.0189426	0.631146	Not Significant
AtMS2	sp|P05739|RL6B_YEAST	RL6B_YEAST	-0.0537831	0.294567	Not Significant
AtMS2	sp|P05740|RL17A_YEAST	RL17A_YEAST	-0.0531806	0.268919	Not Significant
AtMS2	sp|P05743|RL26A_YEAST	RL26A_YEAST	0.167871	0.461729	Not Significant
AtMS2	sp|P05744|RL33A_YEAST	RL33A_YEAST	-0.0544995	0.118497	Not Significant
AtMS2	sp|P05745|RL36A_YEAST	RL36A_YEAST	-0.473578	0.000283802	Not Significant
AtMS2	sp|P05747|RL29_YEAST	RL29_YEAST	-0.00312487	0.984099	Not Significant
AtMS2	sp|P05748|RL15A_YEAST	RL15A_YEAST	-0.223035	0.0207307	Not Significant
AtMS2	sp|P05749|RL22A_YEAST	RL22A_YEAST	-0.110413	0.177154	Not Significant
AtMS2	sp|P05750|RS3_YEAST	RS3_YEAST	-0.0310617	0.382682	Not Significant
AtMS2	sp|P05755|RS9B_YEAST	RS9B_YEAST	-0.0889703	0.0731965	Not Significant
AtMS2	sp|P05756|RS13_YEAST	RS13_YEAST	-0.0416671	0.409431	Not Significant
AtMS2	sp|P05759|RS31_YEAST	RS31_YEAST	-0.0208312	0.606524	Not Significant
AtMS2	sp|P06101|CDC37_YEAST	CDC37_YEAST	0.259212	0.247147	Not Significant
AtMS2	sp|P06103|EIF3B_YEAST	EIF3B_YEAST	-0.176601	0.00263206	Not Significant
AtMS2	sp|P06105|SC160_YEAST	SC160_YEAST	-0.105036	0.000629376	Not Significant
AtMS2	sp|P06106|CYSD_YEAST	CYSD_YEAST	-0.127135	0.306213	Not Significant
AtMS2	sp|P06168|ILV5_YEAST	ILV5_YEAST	0.165464	0.160356	Not Significant
AtMS2	sp|P06169|PDC1_YEAST	PDC1_YEAST	0.00915986	0.789178	Not Significant
AtMS2	sp|P06208|LEU1_YEAST	LEU1_YEAST	0.277231	0.0354589	Not Significant
AtMS2	sp|P06244|KAPA_YEAST	KAPA_YEAST	-0.413813	0.103287	Not Significant
AtMS2	sp|P06367|RS14A_YEAST	RS14A_YEAST	0.0618801	0.514932	Not Significant
AtMS2	sp|P06633|HIS7_YEAST	HIS7_YEAST	0.428726	0.100961	Not Significant
AtMS2	sp|P06634|DED1_YEAST	DED1_YEAST	-0.0486452	0.474668	Not Significant
AtMS2	sp|P06738|PHSG_YEAST	PHSG_YEAST	-0.189321	0.109164	Not Significant
AtMS2	sp|P06780|RHO1_YEAST	RHO1_YEAST	-0.0586696	0.414063	Not Significant
AtMS2	sp|P06782|SNF1_YEAST	SNF1_YEAST	-0.135939	0.526489	Not Significant
AtMS2	sp|P06785|TYSY_YEAST	TYSY_YEAST	-0.134927	0.33143	Not Significant
AtMS2	sp|P06787|CALM_YEAST	CALM_YEAST	0.0316325	0.787063	Not Significant
AtMS2	sp|P07143|CY1_YEAST	CY1_YEAST	-0.458416	0.00611285	Not Significant
AtMS2	sp|P07149|FAS1_YEAST	FAS1_YEAST	-0.120989	0.0741282	Not Significant
AtMS2	sp|P07170|KAD2_YEAST	KAD2_YEAST	0.139638	0.0901593	Not Significant
AtMS2	sp|P07172|HIS8_YEAST	HIS8_YEAST	0.267282	0.0284866	Not Significant
AtMS2	sp|P07213|TOM70_YEAST	TOM70_YEAST	-0.0547476	0.48483	Not Significant
AtMS2	sp|P07244|PUR2_YEAST	PUR2_YEAST	-0.00167275	0.973805	Not Significant
AtMS2	sp|P07245|C1TC_YEAST	C1TC_YEAST	-0.0626099	0.0275655	Not Significant
AtMS2	sp|P07246|ADH3_YEAST	ADH3_YEAST	-0.419159	2.30314e-05	Not Significant
AtMS2	sp|P07251|ATPA_YEAST	ATPA_YEAST	-0.0578904	0.26503	Not Significant
AtMS2	sp|P07255|COX9_YEAST	COX9_YEAST	-0.599866	0.0189168	Not Significant
AtMS2	sp|P07256|QCR1_YEAST	QCR1_YEAST	-0.186447	0.0144089	Not Significant
AtMS2	sp|P07257|QCR2_YEAST	QCR2_YEAST	0.0125415	0.779593	Not Significant
AtMS2	sp|P07258|CARA_YEAST	CARA_YEAST	-0.26439	0.315928	Not Significant
AtMS2	sp|P07259|PYR1_YEAST	PYR1_YEAST	-0.0319676	0.600814	Not Significant
AtMS2	sp|P07260|IF4E_YEAST	IF4E_YEAST	0.00860374	0.878693	Not Significant
AtMS2	sp|P07262|DHE4_YEAST	DHE4_YEAST	0.100025	0.572087	Not Significant
AtMS2	sp|P07263|SYH_YEAST	SYH_YEAST	0.151776	0.00672545	Not Significant
AtMS2	sp|P07264|LEUC_YEAST	LEUC_YEAST	0.365016	0.0151922	Not Significant
AtMS2	sp|P07266|MRS1_YEAST	MRS1_YEAST	0		Not Significant
AtMS2	sp|P07267|CARP_YEAST	CARP_YEAST	-0.0734258	0.247386	Not Significant
AtMS2	sp|P07273|TFS2_YEAST	TFS2_YEAST	0.321189	0.69087	Not Significant
AtMS2	sp|P07274|PROF_YEAST	PROF_YEAST	0.097382	0.224405	Not Significant
AtMS2	sp|P07275|PUT2_YEAST	PUT2_YEAST	-0.000258553	0.998554	Not Significant
AtMS2	sp|P07277|ERG12_YEAST	ERG12_YEAST	-0.898578	0.0054722	Not Significant
AtMS2	sp|P07278|KAPR_YEAST	KAPR_YEAST	-0.237928	0.0888727	Not Significant
AtMS2	sp|P07281|RS19B_YEAST	RS19B_YEAST	-0.0218518	0.660791	Not Significant
AtMS2	sp|P07283|PMM_YEAST	PMM_YEAST	-0.0271795	0.645723	Not Significant
AtMS2	sp|P07284|SYSC_YEAST	SYSC_YEAST	-0.0530541	0.22375	Not Significant
AtMS2	sp|P07285|TRPD_YEAST	TRPD_YEAST	0.859787	0.060949	Not Significant
AtMS2	sp|P07342|ILVB_YEAST	ILVB_YEAST	0.0112928	0.923485	Not Significant
AtMS2	sp|P07347|ARD1_YEAST	ARD1_YEAST	0.167693	0.286021	Not Significant
AtMS2	sp|P07560|SEC4_YEAST	SEC4_YEAST	-0.095187	0.103859	Not Significant
AtMS2	sp|P07702|LYS2_YEAST	LYS2_YEAST	0.381726	0.00404499	Not Significant
AtMS2	sp|P07703|RPAC1_YEAST	RPAC1_YEAST	-0.20409	0.012282	Not Significant
AtMS2	sp|P07806|SYV_YEAST	SYV_YEAST	-0.0966522	0.39761	Not Significant
AtMS2	sp|P07991|OAT_YEAST	OAT_YEAST	0.31007	0.0734951	Not Significant
AtMS2	sp|P08067|UCRI_YEAST	UCRI_YEAST	-0.172916	0.0300081	Not Significant
AtMS2	sp|P08417|FUMH_YEAST	FUMH_YEAST	0.00368667	0.953011	Not Significant
AtMS2	sp|P08456|PSS_YEAST	PSS_YEAST	0.00469656	0.982785	Not Significant
AtMS2	sp|P08465|MET2_YEAST	MET2_YEAST	-0.504836	0.000135766	Not Significant
AtMS2	sp|P08466|NUC1_YEAST	NUC1_YEAST	0.665225	0.36517	Not Significant
AtMS2	sp|P08518|RPB2_YEAST	RPB2_YEAST	0.0926264	0.242916	Not Significant
AtMS2	sp|P08524|ERG20_YEAST	ERG20_YEAST	-0.165639	0.0616082	Not Significant
AtMS2	sp|P08536|MET3_YEAST	MET3_YEAST	-0.249012	0.0311105	Not Significant
AtMS2	sp|P08566|ARO1_YEAST	ARO1_YEAST	0.303498	0.000120319	Not Significant
AtMS2	sp|P09032|EI2BG_YEAST	EI2BG_YEAST	-1.45867	0.424986	Not Significant
AtMS2	sp|P09064|IF2B_YEAST	IF2B_YEAST	-0.0867542	0.0412042	Not Significant
AtMS2	sp|P09232|PRTB_YEAST	PRTB_YEAST	-0.193958	0.0337112	Not Significant
AtMS2	sp|P09435|HSP73_YEAST	HSP73_YEAST	0		Not Significant
AtMS2	sp|P09436|SYIC_YEAST	SYIC_YEAST	0.113554	0.0567945	Not Significant
AtMS2	sp|P09440|C1TM_YEAST	C1TM_YEAST	-0.069867	0.597395	Not Significant
AtMS2	sp|P09457|ATPO_YEAST	ATPO_YEAST	-0.0314915	0.632579	Not Significant
AtMS2	sp|P09624|DLDH_YEAST	DLDH_YEAST	0.0290804	0.542586	Not Significant
AtMS2	sp|P09733|TBA1_YEAST	TBA1_YEAST	-0.0788087	0.0596572	Not Significant
AtMS2	sp|P09938|RIR2_YEAST	RIR2_YEAST	0.0740811	0.46878	Not Significant
AtMS2	sp|P09950|HEM1_YEAST	HEM1_YEAST	0.517141	0.179629	Not Significant
AtMS2	sp|P0C0V8|RS21A_YEAST	RS21A_YEAST	0.319681	0.710273	Not Significant
AtMS2	sp|P0C2H7|RL27B_YEAST	RL27B_YEAST	-0.200865	0.0614876	Not Significant
AtMS2	sp|P0C2H8|RL31A_YEAST	RL31A_YEAST	-0.0959552	0.0682183	Not Significant
AtMS2	sp|P0C2I9|YP12B_YEAST	YP12B_YEAST	0.56229	5.84595e-06	Not Significant
AtMS2	sp|P0CF17|U5072_YEAST	U5072_YEAST	0.893608	0.138418	Not Significant
AtMS2	sp|P0CH08|RL40A_YEAST	RL40A_YEAST	-0.0322698	0.891329	Not Significant
AtMS2	sp|P0CS90|HSP77_YEAST	HSP77_YEAST	-0.0874798	0.106125	Not Significant
AtMS2	sp|P0CT04|IPB2_YEAST	IPB2_YEAST	-0.106955	0.550518	Not Significant
AtMS2	sp|P0CX24|RL20B_YEAST	RL20B_YEAST	-0.168045	0.0116092	Not Significant
AtMS2	sp|P0CX26|RL43B_YEAST	RL43B_YEAST	-0.0774402	0.113119	Not Significant
AtMS2	sp|P0CX28|RL44B_YEAST	RL44B_YEAST	-0.00803571	0.955098	Not Significant
AtMS2	sp|P0CX30|RS23B_YEAST	RS23B_YEAST	-0.0652775	0.433024	Not Significant
AtMS2	sp|P0CX32|RS24B_YEAST	RS24B_YEAST	-0.107397	0.0149784	Not Significant
AtMS2	sp|P0CX34|RS30B_YEAST	RS30B_YEAST	0.326288	1.04343e-05	Not Significant
AtMS2	sp|P0CX36|RS4B_YEAST	RS4B_YEAST	-0.0205714	0.620363	Not Significant
AtMS2	sp|P0CX38|RS6B_YEAST	RS6B_YEAST	-0.150702	0.119122	Not Significant
AtMS2	sp|P0CX40|RS8B_YEAST	RS8B_YEAST	-0.178125	0.0300263	Not Significant
AtMS2	sp|P0CX42|RL23B_YEAST	RL23B_YEAST	-0.0550568	0.0697618	Not Significant
AtMS2	sp|P0CX44|RL1B_YEAST	RL1B_YEAST	-0.165132	0.0106636	Not Significant
AtMS2	sp|P0CX46|RL2B_YEAST	RL2B_YEAST	-0.0813791	0.187073	Not Significant
AtMS2	sp|P0CX48|RS11B_YEAST	RS11B_YEAST	-0.105493	0.28903	Not Significant
AtMS2	sp|P0CX50|RL18B_YEAST	RL18B_YEAST	-0.17575	0.0624832	Not Significant
AtMS2	sp|P0CX52|RS16B_YEAST	RS16B_YEAST	-0.0186575	0.585507	Not Significant
AtMS2	sp|P0CX54|RL12B_YEAST	RL12B_YEAST	-0.0318082	0.455047	Not Significant
AtMS2	sp|P0CX56|RS18B_YEAST	RS18B_YEAST	-0.0196962	0.496521	Not Significant
AtMS2	sp|P0CX83|RL19B_YEAST	RL19B_YEAST	-0.275085	0.0162442	Not Significant
AtMS2	sp|P0CX85|RL35B_YEAST	RL35B_YEAST	-0.0682805	0.186074	Not Significant
AtMS2	sp|P0CZ17|ASP21_YEAST	ASP21_YEAST	3.72757	0.176875	Not Significant
AtMS2	sp|P10080|SSBP1_YEAST	SSBP1_YEAST	-0.126819	0.026814	Not Significant
AtMS2	sp|P10081|IF4A_YEAST	IF4A_YEAST	-0.0202638	0.619865	Not Significant
AtMS2	sp|P10363|PRI1_YEAST	PRI1_YEAST	-0.0101797	0.869963	Not Significant
AtMS2	sp|P10507|MPPB_YEAST	MPPB_YEAST	-0.424769	0.031766	Not Significant
AtMS2	sp|P10591|HSP71_YEAST	HSP71_YEAST	0.0889838	0.470672	Not Significant
AtMS2	sp|P10592|HSP72_YEAST	HSP72_YEAST	0.0368747	0.373609	Not Significant
AtMS2	sp|P10614|CP51_YEAST	CP51_YEAST	-0.369713	0.139919	Not Significant
AtMS2	sp|P10622|RLA3_YEAST	RLA3_YEAST	-0.0243386	0.751751	Not Significant
AtMS2	sp|P10659|METK1_YEAST	SAM1	0.421199	0.0147577	Not Significant
AtMS2	sp|P10662|RT01_YEAST	RT01_YEAST	-0.883132	0.035903	Not Significant
AtMS2	sp|P10664|RL4A_YEAST	RL4A_YEAST	-0.12204	0.0681259	Not Significant
AtMS2	sp|P10869|AK_YEAST	AK_YEAST	-0.0404346	0.574077	Not Significant
AtMS2	sp|P10964|RPA1_YEAST	RPA1_YEAST	-0.104947	0.087973	Not Significant
AtMS2	sp|P11075|SEC7_YEAST	SEC7_YEAST	-0.248237	0.719429	Not Significant
AtMS2	sp|P11076|ARF1_YEAST	ARF1_YEAST	0.0848751	0.0726789	Not Significant
AtMS2	sp|P11154|PYC1_YEAST	PYC1_YEAST	0.565839	0.036942	Not Significant
AtMS2	sp|P11353|HEM6_YEAST	HEM6_YEAST	-0.00356018	0.995828	Not Significant
AtMS2	sp|P11412|G6PD_YEAST	G6PD_YEAST	-0.106165	0.200114	Not Significant
AtMS2	sp|P11484|SSB1_YEAST	SSB1_YEAST	-0.108358	0.163905	Not Significant
AtMS2	sp|P11491|PPB_YEAST	PPB_YEAST	0.492038	0.190703	Not Significant
AtMS2	sp|P11632|NHP6A_YEAST	NHP6A_YEAST	-0.257737	0.0386074	Not Significant
[truncated: 1,506 more rows]
